# Supplementary material for: Reaction of a diaryldigermyne with ethylene
Source: Chem Sci. 2015 Jun 24;6(10):5526–30. doi: 10.1039/c5sc01266j (PMC5510527; doi:10.1039/c5sc01266j)
Supplement: Supplementary file 2 [file SC-006-C5SC01266J-s002.cif]

# Electronic Supplementary Material (ESI) for Chemical Science.
# This journal is © The Royal Society of Chemistry 2015

####################################################################### 
# 
# This file contains crystal structure data downloaded from the 
# Cambridge Structural Database (CSD) hosted by the Cambridge 
# Crystallographic Data Centre (CCDC).
# 
# Full information about CCDC data access policies and citation 
# guidelines are available at http://www.ccdc.cam.ac.uk/access/V1 
# 
# Audit and citation data items may have been added by the CCDC. 
# Please retain this information to preserve the provenance of 
# this file and to allow appropriate attribution of the data. 
# 
#######################################################################

data_comp10
_database_code_depnum_ccdc_archive 'CCDC 1054594'
_audit_update_record             
;
2015-03-17 deposited with the CCDC.
2015-06-24 downloaded from the CCDC.
;

_audit_creation_method           SHELXL-97
_chemical_name_systematic        
; 
 ? 
;
_chemical_name_common            ?
_chemical_melting_point          ?
_chemical_formula_moiety         'C62 H138 Ge2 Si14'
_chemical_formula_sum            'C62 H138 Ge2 Si14'
_chemical_formula_weight         1422.16

loop_
_atom_type_symbol
_atom_type_description
_atom_type_scat_dispersion_real
_atom_type_scat_dispersion_imag
_atom_type_scat_source
C C 0.0033 0.0016 'International Tables Vol C Tables 4.2.6.8 and 6.1.1.4'
H H 0.0000 0.0000 'International Tables Vol C Tables 4.2.6.8 and 6.1.1.4'
Si Si 0.0817 0.0704 'International Tables Vol C Tables 4.2.6.8 and 6.1.1.4'
Ge Ge 0.1547 1.8001 'International Tables Vol C Tables 4.2.6.8 and 6.1.1.4'

_symmetry_cell_setting           monoclinic
_symmetry_space_group_name_H-M   C2/c
_symmetry_space_group_name_Hall  ' -C 2yc '
_symmetry_Int_Tables_number      15

loop_
_symmetry_equiv_pos_as_xyz
'x, y, z'
'-x, y, -z+1/2'
'x+1/2, y+1/2, z'
'-x+1/2, y+1/2, -z+1/2'
'-x, -y, -z'
'x, -y, z-1/2'
'-x+1/2, -y+1/2, -z'
'x+1/2, -y+1/2, z-1/2'

_cell_length_a                   38.0616(7)
_cell_length_b                   9.31920(10)
_cell_length_c                   48.0059(6)
_cell_angle_alpha                90.00
_cell_angle_beta                 92.3498(5)
_cell_angle_gamma                90.00
_cell_volume                     17013.6(4)
_cell_formula_units_Z            8
_cell_measurement_temperature    103(2)
_cell_measurement_reflns_used    ?
_cell_measurement_theta_min      1.34
_cell_measurement_theta_max      25.5

_exptl_crystal_description       prism
_exptl_crystal_colour            purple
_exptl_crystal_size_max          0.10
_exptl_crystal_size_mid          0.05
_exptl_crystal_size_min          0.04
_exptl_crystal_density_meas      ?
_exptl_crystal_density_diffrn    1.110
_exptl_crystal_density_method    'not measured'
_exptl_crystal_F_000             6160
_exptl_absorpt_coefficient_mu    0.936
_exptl_absorpt_correction_type   multi-scan
_exptl_absorpt_correction_T_min  0.9122
_exptl_absorpt_correction_T_max  0.9635
_exptl_absorpt_process_details   
;
 MULABS - Empirical Correction for Absorption Anisotropy.
 Blessing, R. H., Acta Cryst., A51, 33-38 (1995).
;


_exptl_special_details           
; 
 ? 
;

_diffrn_ambient_temperature      103(2)
_diffrn_radiation_wavelength     0.71075
_diffrn_radiation_type           MoK\a
_diffrn_radiation_source         'fine-focus sealed tube'
_diffrn_radiation_monochromator  graphite
_diffrn_measurement_device_type  'Rigaku Saturn'
_diffrn_measurement_method       \w
_diffrn_detector_area_resol_mean 28.5714
_diffrn_reflns_number            84156
_diffrn_reflns_av_R_equivalents  0.0612
_diffrn_reflns_av_sigmaI/netI    0.0339
_diffrn_reflns_limit_h_min       -46
_diffrn_reflns_limit_h_max       46
_diffrn_reflns_limit_k_min       -11
_diffrn_reflns_limit_k_max       11
_diffrn_reflns_limit_l_min       -58
_diffrn_reflns_limit_l_max       58
_diffrn_reflns_theta_min         1.34
_diffrn_reflns_theta_max         25.50
_reflns_number_total             15676
_reflns_number_gt                12964
_reflns_threshold_expression     >2sigma(I)

_computing_data_collection       CrystalClear
_computing_cell_refinement       HKL2000
_computing_data_reduction        HKL2000
_computing_structure_solution    SIR2004
_computing_structure_refinement  'SHELXL-97 (Sheldrick, 1997)'
_computing_molecular_graphics    'Yadokari-XG 2011 (Wakita Nemoto et al., 2011)'
_computing_publication_material  
;Yadokari-XG 2011 (Wakita,Nemoto et al., 2011)
;

_refine_special_details          
; 
 Refinement of F^2^ against ALL reflections.  The weighted R-factor wR and 
 goodness of fit S are based on F^2^, conventional R-factors R are based 
 on F, with F set to zero for negative F^2^. The threshold expression of 
 F^2^ > 2sigma(F^2^) is used only for calculating R-factors(gt) etc. and is 
 not relevant to the choice of reflections for refinement.  R-factors based 
 on F^2^ are statistically about twice as large as those based on F, and R- 
 factors based on ALL data will be even larger. 
;

_refine_ls_structure_factor_coef Fsqd
_refine_ls_matrix_type           full
_refine_ls_weighting_scheme      calc
_refine_ls_weighting_details     
'calc w=1/[\s^2^(Fo^2^)+(0.0641P)^2^+36.9229P] where P=(Fo^2^+2Fc^2^)/3'
_atom_sites_solution_primary     direct
_atom_sites_solution_secondary   difmap
_atom_sites_solution_hydrogens   geom
_refine_ls_hydrogen_treatment    constr
_refine_ls_extinction_method     none
_refine_ls_extinction_coef       ?
_refine_ls_number_reflns         15676
_refine_ls_number_parameters     792
_refine_ls_number_restraints     0
_refine_ls_R_factor_all          0.0617
_refine_ls_R_factor_gt           0.0476
_refine_ls_wR_factor_ref         0.1342
_refine_ls_wR_factor_gt          0.1227
_refine_ls_goodness_of_fit_ref   1.067
_refine_ls_restrained_S_all      1.067
_refine_ls_shift/su_max          0.003
_refine_ls_shift/su_mean         0.000

loop_
_atom_site_label
_atom_site_type_symbol
_atom_site_fract_x
_atom_site_fract_y
_atom_site_fract_z
_atom_site_U_iso_or_equiv
_atom_site_adp_type
_atom_site_occupancy
_atom_site_symmetry_multiplicity
_atom_site_calc_flag
_atom_site_refinement_flags
_atom_site_disorder_assembly
_atom_site_disorder_group
Ge1 Ge 0.782781(8) 0.06633(3) 0.630717(6) 0.03312(9) Uani 1 1 d . . .
Ge2 Ge 0.719800(8) 0.08335(3) 0.623487(7) 0.03466(10) Uani 1 1 d . . .
C1 C 0.77362(9) 0.2765(4) 0.63519(9) 0.0515(9) Uani 1 1 d . . .
H1 H 0.7861 0.3157 0.6520 0.062 Uiso 1 1 calc R . .
H2 H 0.7804 0.3316 0.6186 0.062 Uiso 1 1 calc R . .
C2 C 0.73369(9) 0.2762(4) 0.63818(9) 0.0560(10) Uani 1 1 d . . .
H3 H 0.7223 0.3538 0.6270 0.067 Uiso 1 1 calc R . .
H4 H 0.7276 0.2872 0.6579 0.067 Uiso 1 1 calc R . .
C3 C 0.82519(8) 0.0236(3) 0.60969(6) 0.0323(6) Uani 1 1 d . . .
C4 C 0.85811(8) 0.0511(3) 0.62298(6) 0.0321(6) Uani 1 1 d . . .
C5 C 0.88860(8) 0.0352(3) 0.60808(6) 0.0357(7) Uani 1 1 d . . .
H5 H 0.9106 0.0561 0.6172 0.043 Uiso 1 1 calc R . .
C6 C 0.88820(8) -0.0104(3) 0.58010(6) 0.0345(7) Uani 1 1 d . A .
C7 C 0.85499(8) -0.0422(3) 0.56806(6) 0.0354(7) Uani 1 1 d . . .
H6 H 0.8537 -0.0761 0.5494 0.042 Uiso 1 1 calc R . .
C8 C 0.82367(8) -0.0269(3) 0.58189(6) 0.0332(6) Uani 1 1 d . . .
C9 C 0.86089(8) 0.0975(3) 0.65341(6) 0.0351(7) Uani 1 1 d . . .
H7 H 0.8357 0.1089 0.6581 0.042 Uiso 1 1 calc R . .
C10 C 0.92189(9) -0.0235(4) 0.56304(7) 0.0424(8) Uani 1 1 d . . .
C11 C 0.78858(9) -0.0635(3) 0.56752(6) 0.0377(7) Uani 1 1 d . . .
H8 H 0.7718 -0.0457 0.5826 0.045 Uiso 1 1 calc R . .
Si1 Si 0.87613(3) -0.05586(11) 0.677010(19) 0.0456(2) Uani 1 1 d . . .
C12 C 0.84619(13) -0.2111(4) 0.66864(9) 0.0673(12) Uani 1 1 d . . .
H9 H 0.8494 -0.2850 0.6830 0.101 Uiso 1 1 calc R . .
H10 H 0.8518 -0.2513 0.6505 0.101 Uiso 1 1 calc R . .
H11 H 0.8217 -0.1782 0.6680 0.101 Uiso 1 1 calc R . .
C13 C 0.87149(10) -0.0052(5) 0.71423(7) 0.0534(9) Uani 1 1 d . . .
H12 H 0.8758 -0.0895 0.7261 0.080 Uiso 1 1 calc R . .
H13 H 0.8476 0.0308 0.7168 0.080 Uiso 1 1 calc R . .
H14 H 0.8886 0.0699 0.7193 0.080 Uiso 1 1 calc R . .
C14 C 0.92230(12) -0.1136(6) 0.67271(10) 0.0792(15) Uani 1 1 d . . .
H15 H 0.9382 -0.0338 0.6774 0.119 Uiso 1 1 calc R . .
H16 H 0.9253 -0.1425 0.6533 0.119 Uiso 1 1 calc R . .
H17 H 0.9277 -0.1949 0.6851 0.119 Uiso 1 1 calc R . .
Si2 Si 0.87936(3) 0.28387(10) 0.65999(2) 0.0428(2) Uani 1 1 d . . .
C15 C 0.85726(12) 0.3626(4) 0.69050(8) 0.0648(11) Uani 1 1 d . . .
H18 H 0.8601 0.2977 0.7065 0.097 Uiso 1 1 calc R . .
H19 H 0.8322 0.3756 0.6858 0.097 Uiso 1 1 calc R . .
H20 H 0.8679 0.4557 0.6952 0.097 Uiso 1 1 calc R . .
C16 C 0.92758(11) 0.2853(5) 0.66863(11) 0.0785(14) Uani 1 1 d . . .
H21 H 0.9354 0.3841 0.6721 0.118 Uiso 1 1 calc R . .
H22 H 0.9401 0.2455 0.6530 0.118 Uiso 1 1 calc R . .
H23 H 0.9326 0.2270 0.6853 0.118 Uiso 1 1 calc R . .
C17 C 0.86968(10) 0.3994(4) 0.62886(8) 0.0518(9) Uani 1 1 d . . .
H24 H 0.8807 0.4936 0.6318 0.078 Uiso 1 1 calc R . .
H25 H 0.8442 0.4112 0.6261 0.078 Uiso 1 1 calc R . .
H26 H 0.8791 0.3541 0.6123 0.078 Uiso 1 1 calc R . .
Si3 Si 0.96223(3) 0.08663(12) 0.57912(2) 0.0415(3) Uani 0.8597(19) 1 d P A 1
C18 C 0.95156(11) 0.2820(4) 0.57864(11) 0.0700(12) Uani 1 1 d . . .
H27 H 0.9434 0.3101 0.5598 0.105 Uiso 0.8597(19) 1 calc PR A 1
H28 H 0.9726 0.3372 0.5841 0.105 Uiso 0.8597(19) 1 calc PR A 1
H29 H 0.9331 0.3013 0.5917 0.105 Uiso 0.8597(19) 1 calc PR A 1
H30 H 0.9550 0.3796 0.5717 0.105 Uiso 0.1403(19) 1 calc PR A 2
H31 H 0.9744 0.2397 0.5840 0.105 Uiso 0.1403(19) 1 calc PR A 2
H32 H 0.9368 0.2851 0.5949 0.105 Uiso 0.1403(19) 1 calc PR A 2
C19 C 0.97784(11) 0.0344(5) 0.61509(8) 0.0604(10) Uani 1 1 d . . .
H33 H 0.9835 -0.0682 0.6155 0.091 Uiso 0.8597(19) 1 calc PR A 1
H34 H 0.9593 0.0541 0.6282 0.091 Uiso 0.8597(19) 1 calc PR A 1
H35 H 0.9989 0.0900 0.6205 0.091 Uiso 0.8597(19) 1 calc PR A 1
H36 H 0.9978 -0.0139 0.6246 0.091 Uiso 0.1403(19) 1 calc PR A 2
H37 H 0.9594 0.0506 0.6284 0.091 Uiso 0.1403(19) 1 calc PR A 2
H38 H 0.9855 0.1267 0.6077 0.091 Uiso 0.1403(19) 1 calc PR A 2
C20 C 1.00397(13) 0.0659(9) 0.55999(13) 0.089(2) Uani 0.8597(19) 1 d P A 1
H39 H 1.0106 -0.0356 0.5596 0.133 Uiso 0.8597(19) 1 calc PR A 1
H40 H 1.0227 0.1214 0.5695 0.133 Uiso 0.8597(19) 1 calc PR A 1
H41 H 1.0003 0.1011 0.5408 0.133 Uiso 0.8597(19) 1 calc PR A 1
Si4 Si 0.93474(3) -0.22050(13) 0.56193(3) 0.0540(3) Uani 0.8597(19) 1 d P A 1
C21 C 0.94854(19) -0.2907(5) 0.59672(13) 0.119(3) Uani 1 1 d . . .
H42 H 0.9302 -0.2703 0.6100 0.179 Uiso 0.8597(19) 1 calc PR A 1
H43 H 0.9706 -0.2445 0.6031 0.179 Uiso 0.8597(19) 1 calc PR A 1
H44 H 0.9521 -0.3947 0.5956 0.179 Uiso 0.8597(19) 1 calc PR A 1
H45 H 0.9694 -0.3260 0.6072 0.179 Uiso 0.1403(19) 1 calc PR A 2
H46 H 0.9429 -0.3556 0.5811 0.179 Uiso 0.1403(19) 1 calc PR A 2
H47 H 0.9286 -0.2869 0.6090 0.179 Uiso 0.1403(19) 1 calc PR A 2
C22 C 0.9690(2) -0.2607(7) 0.5360(2) 0.232(7) Uani 1 1 d . . .
H48 H 0.9613 -0.2227 0.5177 0.348 Uiso 0.8597(19) 1 calc PR A 1
H49 H 0.9722 -0.3647 0.5347 0.348 Uiso 0.8597(19) 1 calc PR A 1
H50 H 0.9913 -0.2155 0.5421 0.348 Uiso 0.8597(19) 1 calc PR A 1
H51 H 0.9834 -0.1876 0.5272 0.348 Uiso 0.1403(19) 1 calc PR A 2
H52 H 0.9717 -0.3526 0.5264 0.348 Uiso 0.1403(19) 1 calc PR A 2
H53 H 0.9766 -0.2709 0.5557 0.348 Uiso 0.1403(19) 1 calc PR A 2
C23 C 0.89640(15) -0.3410(5) 0.54984(12) 0.0892(16) Uani 1 1 d . . .
H54 H 0.8875 -0.3101 0.5313 0.134 Uiso 0.8597(19) 1 calc PR A 1
H55 H 0.8776 -0.3340 0.5631 0.134 Uiso 0.8597(19) 1 calc PR A 1
H56 H 0.9045 -0.4407 0.5489 0.134 Uiso 0.8597(19) 1 calc PR A 1
H57 H 0.9136 -0.3615 0.5650 0.134 Uiso 0.1403(19) 1 calc PR A 2
H58 H 0.8955 -0.4217 0.5367 0.134 Uiso 0.1403(19) 1 calc PR A 2
H59 H 0.8732 -0.3273 0.5575 0.134 Uiso 0.1403(19) 1 calc PR A 2
Si5 Si 0.91206(3) 0.06021(15) 0.52669(2) 0.0497(3) Uani 0.8597(19) 1 d P A 1
C24 C 0.95019(12) 0.1278(6) 0.50763(9) 0.0803(15) Uani 1 1 d . . .
H60 H 0.9666 0.0489 0.5047 0.120 Uiso 0.8597(19) 1 calc PR A 1
H61 H 0.9621 0.2034 0.5186 0.120 Uiso 0.8597(19) 1 calc PR A 1
H62 H 0.9419 0.1668 0.4896 0.120 Uiso 0.8597(19) 1 calc PR A 1
H63 H 0.9499 0.2215 0.4983 0.120 Uiso 0.1403(19) 1 calc PR A 2
H64 H 0.9388 0.0564 0.4953 0.120 Uiso 0.1403(19) 1 calc PR A 2
H65 H 0.9746 0.0990 0.5120 0.120 Uiso 0.1403(19) 1 calc PR A 2
C25 C 0.88941(13) -0.0733(6) 0.50069(9) 0.0847(16) Uani 1 1 d . . .
H66 H 0.8687 -0.1150 0.5091 0.127 Uiso 0.8597(19) 1 calc PR A 1
H67 H 0.9059 -0.1499 0.4963 0.127 Uiso 0.8597(19) 1 calc PR A 1
H68 H 0.8821 -0.0225 0.4835 0.127 Uiso 0.8597(19) 1 calc PR A 1
H69 H 0.9051 0.0079 0.4976 0.127 Uiso 0.1403(19) 1 calc PR A 2
H70 H 0.8660 -0.0375 0.5047 0.127 Uiso 0.1403(19) 1 calc PR A 2
H71 H 0.8879 -0.1335 0.4839 0.127 Uiso 0.1403(19) 1 calc PR A 2
C26 C 0.88249(10) 0.2233(4) 0.53086(8) 0.0583(10) Uani 1 1 d . . .
H72 H 0.8616 0.1953 0.5408 0.087 Uiso 0.8597(19) 1 calc PR A 1
H73 H 0.8753 0.2608 0.5124 0.087 Uiso 0.8597(19) 1 calc PR A 1
H74 H 0.8954 0.2977 0.5415 0.087 Uiso 0.8597(19) 1 calc PR A 1
H75 H 0.8875 0.3115 0.5206 0.087 Uiso 0.1403(19) 1 calc PR A 2
H76 H 0.8682 0.2463 0.5468 0.087 Uiso 0.1403(19) 1 calc PR A 2
H77 H 0.8696 0.1561 0.5185 0.087 Uiso 0.1403(19) 1 calc PR A 2
Si6 Si 0.78273(3) -0.26251(11) 0.56090(2) 0.0528(3) Uani 1 1 d . . .
C27 C 0.80450(14) -0.3604(4) 0.59084(8) 0.0729(14) Uani 1 1 d . . .
H78 H 0.8015 -0.4640 0.5881 0.109 Uiso 1 1 calc R . .
H79 H 0.7938 -0.3315 0.6082 0.109 Uiso 1 1 calc R . .
H80 H 0.8296 -0.3372 0.5919 0.109 Uiso 1 1 calc R . .
C28 C 0.80041(13) -0.3233(4) 0.52710(8) 0.0648(12) Uani 1 1 d . . .
H81 H 0.8243 -0.2858 0.5254 0.097 Uiso 1 1 calc R . .
H82 H 0.7853 -0.2875 0.5116 0.097 Uiso 1 1 calc R . .
H83 H 0.8010 -0.4284 0.5266 0.097 Uiso 1 1 calc R . .
C29 C 0.73512(13) -0.3085(5) 0.56007(8) 0.0779(15) Uani 1 1 d . . .
H84 H 0.7324 -0.4129 0.5609 0.117 Uiso 1 1 calc R . .
H85 H 0.7238 -0.2722 0.5428 0.117 Uiso 1 1 calc R . .
H86 H 0.7241 -0.2644 0.5761 0.117 Uiso 1 1 calc R . .
Si7 Si 0.77348(3) 0.07123(10) 0.540051(19) 0.0416(2) Uani 1 1 d . . .
C30 C 0.78335(11) 0.2561(4) 0.55335(8) 0.0544(9) Uani 1 1 d . . .
H87 H 0.8084 0.2635 0.5587 0.082 Uiso 1 1 calc R . .
H88 H 0.7694 0.2753 0.5697 0.082 Uiso 1 1 calc R . .
H89 H 0.7774 0.3263 0.5387 0.082 Uiso 1 1 calc R . .
C31 C 0.79326(10) 0.0468(4) 0.50552(7) 0.0514(9) Uani 1 1 d . . .
H90 H 0.7845 0.1217 0.4927 0.077 Uiso 1 1 calc R . .
H91 H 0.7868 -0.0477 0.4980 0.077 Uiso 1 1 calc R . .
H92 H 0.8189 0.0537 0.5077 0.077 Uiso 1 1 calc R . .
C32 C 0.72465(10) 0.0573(4) 0.53491(8) 0.0530(9) Uani 1 1 d . . .
H93 H 0.7137 0.0699 0.5529 0.079 Uiso 1 1 calc R . .
H94 H 0.7185 -0.0373 0.5272 0.079 Uiso 1 1 calc R . .
H95 H 0.7162 0.1320 0.5219 0.079 Uiso 1 1 calc R . .
C33 C 0.67599(7) 0.0207(3) 0.64076(6) 0.0301(6) Uani 1 1 d . . .
C34 C 0.67608(8) -0.0363(3) 0.66805(6) 0.0311(6) Uani 1 1 d . . .
C35 C 0.64441(8) -0.0433(3) 0.68168(6) 0.0316(6) Uani 1 1 d . . .
H96 H 0.6448 -0.0802 0.7001 0.038 Uiso 1 1 calc R . .
C36 C 0.61192(8) 0.0015(3) 0.66942(6) 0.0324(6) Uani 1 1 d . B .
C37 C 0.61271(8) 0.0447(3) 0.64159(6) 0.0337(6) Uani 1 1 d . . .
H97 H 0.5911 0.0676 0.6321 0.040 Uiso 1 1 calc R . .
C38 C 0.64368(8) 0.0560(3) 0.62701(6) 0.0317(6) Uani 1 1 d . . .
C39 C 0.70989(8) -0.0916(3) 0.68220(6) 0.0318(6) Uani 1 1 d . . .
H98 H 0.7283 -0.0525 0.6700 0.038 Uiso 1 1 calc R . .
C40 C 0.57763(8) -0.0042(4) 0.68573(6) 0.0386(7) Uani 1 1 d . . .
C41 C 0.64216(8) 0.1075(3) 0.59684(6) 0.0343(7) Uani 1 1 d . . .
H99 H 0.6670 0.0961 0.5913 0.041 Uiso 1 1 calc R . .
Si8 Si 0.71348(2) -0.29288(9) 0.676466(18) 0.0379(2) Uani 1 1 d . . .
C42 C 0.75545(10) -0.3680(4) 0.69204(8) 0.0532(9) Uani 1 1 d . . .
H100 H 0.7568 -0.4707 0.6878 0.080 Uiso 1 1 calc R . .
H101 H 0.7561 -0.3541 0.7123 0.080 Uiso 1 1 calc R . .
H102 H 0.7755 -0.3185 0.6841 0.080 Uiso 1 1 calc R . .
C43 C 0.71360(12) -0.3186(4) 0.63792(7) 0.0577(10) Uani 1 1 d . . .
H103 H 0.7182 -0.4197 0.6338 0.087 Uiso 1 1 calc R . .
H104 H 0.7320 -0.2587 0.6302 0.087 Uiso 1 1 calc R . .
H105 H 0.6907 -0.2910 0.6296 0.087 Uiso 1 1 calc R . .
C44 C 0.67706(10) -0.3971(4) 0.69159(8) 0.0498(9) Uani 1 1 d . . .
H106 H 0.6544 -0.3614 0.6840 0.075 Uiso 1 1 calc R . .
H107 H 0.6780 -0.3859 0.7119 0.075 Uiso 1 1 calc R . .
H108 H 0.6795 -0.4988 0.6869 0.075 Uiso 1 1 calc R . .
Si9 Si 0.72300(2) -0.01444(9) 0.717397(17) 0.03578(19) Uani 1 1 d . . .
C45 C 0.77209(8) -0.0175(4) 0.72128(7) 0.0452(8) Uani 1 1 d . . .
H109 H 0.7795 0.0174 0.7399 0.068 Uiso 1 1 calc R . .
H110 H 0.7820 0.0445 0.7071 0.068 Uiso 1 1 calc R . .
H111 H 0.7805 -0.1159 0.7189 0.068 Uiso 1 1 calc R . .
C46 C 0.70979(10) 0.1792(4) 0.71821(8) 0.0539(9) Uani 1 1 d . . .
H112 H 0.6865 0.1905 0.7090 0.081 Uiso 1 1 calc R . .
H113 H 0.7270 0.2368 0.7084 0.081 Uiso 1 1 calc R . .
H114 H 0.7090 0.2114 0.7376 0.081 Uiso 1 1 calc R . .
C47 C 0.70514(9) -0.1196(4) 0.74692(6) 0.0444(8) Uani 1 1 d . . .
H115 H 0.7171 -0.2125 0.7484 0.067 Uiso 1 1 calc R . .
H116 H 0.6799 -0.1351 0.7435 0.067 Uiso 1 1 calc R . .
H117 H 0.7091 -0.0662 0.7644 0.067 Uiso 1 1 calc R . .
Si10 Si 0.56905(3) -0.19898(14) 0.69565(3) 0.0418(3) Uani 0.7160(19) 1 d P B 1
C48 C 0.59763(11) -0.2607(4) 0.72751(8) 0.0571(10) Uani 1 1 d . . .
H118 H 0.6223 -0.2370 0.7246 0.086 Uiso 0.7160(19) 1 calc PR B 1
H119 H 0.5952 -0.3647 0.7298 0.086 Uiso 0.7160(19) 1 calc PR B 1
H120 H 0.5899 -0.2118 0.7443 0.086 Uiso 0.7160(19) 1 calc PR B 1
H121 H 0.6021 -0.2823 0.7473 0.086 Uiso 0.2840(19) 1 calc PR B 2
H122 H 0.6186 -0.2837 0.7172 0.086 Uiso 0.2840(19) 1 calc PR B 2
H123 H 0.5777 -0.3182 0.7203 0.086 Uiso 0.2840(19) 1 calc PR B 2
C49 C 0.58020(12) -0.3131(5) 0.66267(12) 0.0794(15) Uani 1 1 d . . .
H124 H 0.6045 -0.2944 0.6578 0.119 Uiso 0.7160(19) 1 calc PR B 1
H125 H 0.5642 -0.2865 0.6470 0.119 Uiso 0.7160(19) 1 calc PR B 1
H126 H 0.5774 -0.4154 0.6668 0.119 Uiso 0.7160(19) 1 calc PR B 1
H127 H 0.5918 -0.3360 0.6807 0.119 Uiso 0.2840(19) 1 calc PR B 2
H128 H 0.5980 -0.2880 0.6493 0.119 Uiso 0.2840(19) 1 calc PR B 2
H129 H 0.5668 -0.3967 0.6558 0.119 Uiso 0.2840(19) 1 calc PR B 2
C50 C 0.52228(12) -0.2477(6) 0.70186(15) 0.105(2) Uani 1 1 d . . .
H130 H 0.5209 -0.3496 0.7068 0.157 Uiso 0.7160(19) 1 calc PR B 1
H131 H 0.5078 -0.2296 0.6849 0.157 Uiso 0.7160(19) 1 calc PR B 1
H132 H 0.5137 -0.1896 0.7172 0.157 Uiso 0.7160(19) 1 calc PR B 1
H133 H 0.5046 -0.1767 0.7068 0.157 Uiso 0.2840(19) 1 calc PR B 2
H134 H 0.5386 -0.2638 0.7179 0.157 Uiso 0.2840(19) 1 calc PR B 2
H135 H 0.5106 -0.3382 0.6967 0.157 Uiso 0.2840(19) 1 calc PR B 2
Si11 Si 0.58266(4) 0.11663(17) 0.71925(3) 0.0486(4) Uani 0.7160(19) 1 d P B 1
C51 C 0.62207(11) 0.0854(5) 0.74134(8) 0.0614(11) Uani 1 1 d . . .
H136 H 0.6236 -0.0166 0.7462 0.092 Uiso 0.7160(19) 1 calc PR B 1
H137 H 0.6209 0.1427 0.7584 0.092 Uiso 0.7160(19) 1 calc PR B 1
H138 H 0.6429 0.1134 0.7313 0.092 Uiso 0.7160(19) 1 calc PR B 1
H139 H 0.6272 0.0584 0.7608 0.092 Uiso 0.2840(19) 1 calc PR B 2
H140 H 0.6118 0.1818 0.7406 0.092 Uiso 0.2840(19) 1 calc PR B 2
H141 H 0.6439 0.0847 0.7312 0.092 Uiso 0.2840(19) 1 calc PR B 2
C52 C 0.57890(17) 0.3091(5) 0.70935(11) 0.0943(18) Uani 1 1 d . . .
H142 H 0.5575 0.3236 0.6976 0.141 Uiso 0.7160(19) 1 calc PR B 1
H143 H 0.5995 0.3373 0.6990 0.141 Uiso 0.7160(19) 1 calc PR B 1
H144 H 0.5777 0.3678 0.7262 0.141 Uiso 0.7160(19) 1 calc PR B 1
H145 H 0.5665 0.4013 0.7087 0.141 Uiso 0.2840(19) 1 calc PR B 2
H146 H 0.6030 0.3223 0.7033 0.141 Uiso 0.2840(19) 1 calc PR B 2
H147 H 0.5795 0.2722 0.7285 0.141 Uiso 0.2840(19) 1 calc PR B 2
C53 C 0.54758(14) 0.0490(13) 0.74559(11) 0.183(5) Uani 1 1 d . . .
H148 H 0.5239 0.0585 0.7369 0.275 Uiso 0.7160(19) 1 calc PR B 1
H149 H 0.5493 0.1070 0.7626 0.275 Uiso 0.7160(19) 1 calc PR B 1
H150 H 0.5521 -0.0519 0.7502 0.275 Uiso 0.7160(19) 1 calc PR B 1
H151 H 0.5505 0.0258 0.7655 0.275 Uiso 0.2840(19) 1 calc PR B 2
H152 H 0.5242 0.0186 0.7386 0.275 Uiso 0.2840(19) 1 calc PR B 2
H153 H 0.5501 0.1528 0.7430 0.275 Uiso 0.2840(19) 1 calc PR B 2
Si12 Si 0.53662(3) 0.07018(15) 0.66524(3) 0.0408(3) Uani 0.7160(19) 1 d P B 1
C54 C 0.54462(10) 0.2503(4) 0.64778(8) 0.0548(9) Uani 1 1 d . . .
H154 H 0.5643 0.2414 0.6353 0.082 Uiso 0.7160(19) 1 calc PR B 1
H155 H 0.5503 0.3227 0.6621 0.082 Uiso 0.7160(19) 1 calc PR B 1
H156 H 0.5234 0.2794 0.6370 0.082 Uiso 0.7160(19) 1 calc PR B 1
H157 H 0.5305 0.3372 0.6501 0.082 Uiso 0.2840(19) 1 calc PR B 2
H158 H 0.5321 0.1844 0.6350 0.082 Uiso 0.2840(19) 1 calc PR B 2
H159 H 0.5673 0.2761 0.6402 0.082 Uiso 0.2840(19) 1 calc PR B 2
C55 C 0.52099(10) -0.0704(5) 0.63757(9) 0.0664(12) Uani 1 1 d . . .
H160 H 0.5404 -0.0932 0.6255 0.100 Uiso 0.7160(19) 1 calc PR B 1
H161 H 0.5012 -0.0312 0.6263 0.100 Uiso 0.7160(19) 1 calc PR B 1
H162 H 0.5135 -0.1579 0.6470 0.100 Uiso 0.7160(19) 1 calc PR B 1
H163 H 0.5081 0.0077 0.6462 0.100 Uiso 0.2840(19) 1 calc PR B 2
H164 H 0.5043 -0.1398 0.6293 0.100 Uiso 0.2840(19) 1 calc PR B 2
H165 H 0.5356 -0.0312 0.6230 0.100 Uiso 0.2840(19) 1 calc PR B 2
C56 C 0.49857(11) 0.1093(5) 0.68751(11) 0.0758(14) Uani 1 1 d . . .
H166 H 0.4922 0.0222 0.6976 0.114 Uiso 0.7160(19) 1 calc PR B 1
H167 H 0.4784 0.1410 0.6757 0.114 Uiso 0.7160(19) 1 calc PR B 1
H168 H 0.5051 0.1850 0.7009 0.114 Uiso 0.7160(19) 1 calc PR B 1
H169 H 0.4844 0.1968 0.6859 0.114 Uiso 0.2840(19) 1 calc PR B 2
H170 H 0.4958 0.0662 0.7059 0.114 Uiso 0.2840(19) 1 calc PR B 2
H171 H 0.4907 0.0409 0.6730 0.114 Uiso 0.2840(19) 1 calc PR B 2
Si13 Si 0.63435(3) 0.30876(10) 0.59273(2) 0.0418(2) Uani 1 1 d . . .
C57 C 0.64032(10) 0.3996(4) 0.62722(8) 0.0491(8) Uani 1 1 d . . .
H172 H 0.6388 0.5037 0.6246 0.074 Uiso 1 1 calc R . .
H173 H 0.6634 0.3747 0.6356 0.074 Uiso 1 1 calc R . .
H174 H 0.6219 0.3679 0.6395 0.074 Uiso 1 1 calc R . .
C58 C 0.66765(11) 0.3774(4) 0.56843(9) 0.0625(11) Uani 1 1 d . . .
H175 H 0.6635 0.3339 0.5500 0.094 Uiso 1 1 calc R . .
H176 H 0.6913 0.3524 0.5757 0.094 Uiso 1 1 calc R . .
H177 H 0.6656 0.4820 0.5669 0.094 Uiso 1 1 calc R . .
C59 C 0.58964(11) 0.3574(5) 0.57790(9) 0.0651(11) Uani 1 1 d . . .
H178 H 0.5717 0.3208 0.5901 0.098 Uiso 1 1 calc R . .
H179 H 0.5862 0.3148 0.5593 0.098 Uiso 1 1 calc R . .
H180 H 0.5876 0.4620 0.5765 0.098 Uiso 1 1 calc R . .
Si14 Si 0.61710(3) -0.01683(11) 0.57180(2) 0.0510(3) Uani 1 1 d . . .
C60 C 0.62744(10) 0.0284(5) 0.53531(7) 0.0601(10) Uani 1 1 d . . .
H181 H 0.6527 0.0168 0.5329 0.090 Uiso 1 1 calc R . .
H182 H 0.6207 0.1280 0.5314 0.090 Uiso 1 1 calc R . .
H183 H 0.6144 -0.0358 0.5225 0.090 Uiso 1 1 calc R . .
C61 C 0.56832(13) -0.0094(9) 0.57309(10) 0.121(3) Uani 1 1 d . . .
H184 H 0.5583 -0.1019 0.5672 0.181 Uiso 1 1 calc R . .
H185 H 0.5592 0.0663 0.5606 0.181 Uiso 1 1 calc R . .
H186 H 0.5617 0.0115 0.5922 0.181 Uiso 1 1 calc R . .
C62 C 0.6319(2) -0.2031(5) 0.57940(12) 0.151(4) Uani 1 1 d . . .
H187 H 0.6207 -0.2688 0.5658 0.227 Uiso 1 1 calc R . .
H188 H 0.6253 -0.2300 0.5982 0.227 Uiso 1 1 calc R . .
H189 H 0.6575 -0.2088 0.5782 0.227 Uiso 1 1 calc R . .
Si15 Si 0.95803(17) -0.0947(7) 0.58216(14) 0.0399(17) Uani 0.1403(19) 1 d P A 2
C63 C 1.0000(9) -0.092(6) 0.5636(8) 0.108(17) Uani 0.1403(19) 1 d P A 2
H190 H 1.0188 -0.1340 0.5756 0.163 Uiso 0.1403(19) 1 calc PR A 2
H191 H 1.0061 0.0070 0.5590 0.163 Uiso 0.1403(19) 1 calc PR A 2
H192 H 0.9973 -0.1483 0.5463 0.163 Uiso 0.1403(19) 1 calc PR A 2
Si16 Si 0.90833(17) -0.1893(7) 0.53290(14) 0.0410(17) Uani 0.1403(19) 1 d P A 2
Si17 Si 0.92379(17) 0.1414(7) 0.54336(14) 0.0407(17) Uani 0.1403(19) 1 d P A 2
Si18 Si 0.55162(9) -0.1681(4) 0.66651(8) 0.0481(10) Uani 0.2840(19) 1 d P B 2
Si19 Si 0.55220(10) 0.1608(4) 0.68253(8) 0.0533(11) Uani 0.2840(19) 1 d P B 2
Si20 Si 0.58675(9) -0.0600(4) 0.72317(7) 0.0448(9) Uani 0.2840(19) 1 d P B 2

loop_
_atom_site_aniso_label
_atom_site_aniso_U_11
_atom_site_aniso_U_22
_atom_site_aniso_U_33
_atom_site_aniso_U_23
_atom_site_aniso_U_13
_atom_site_aniso_U_12
Ge1 0.03600(18) 0.03215(17) 0.03132(17) -0.00308(13) 0.00262(13) -0.00138(13)
Ge2 0.03563(18) 0.03304(18) 0.03520(18) 0.00678(13) 0.00002(13) -0.00155(13)
C1 0.045(2) 0.0369(18) 0.073(3) -0.0102(17) 0.0082(17) -0.0022(16)
C2 0.044(2) 0.0373(19) 0.088(3) -0.0089(19) 0.0085(19) -0.0002(16)
C3 0.0423(17) 0.0263(14) 0.0284(14) 0.0022(12) 0.0045(12) 0.0008(13)
C4 0.0390(16) 0.0280(14) 0.0294(15) 0.0005(12) 0.0022(12) 0.0040(12)
C5 0.0380(17) 0.0337(16) 0.0355(16) 0.0021(13) 0.0024(13) 0.0057(13)
C6 0.0420(17) 0.0279(15) 0.0339(15) 0.0023(12) 0.0058(13) 0.0098(13)
C7 0.0484(18) 0.0276(15) 0.0305(15) 0.0015(12) 0.0043(13) 0.0024(13)
C8 0.0463(18) 0.0232(14) 0.0302(15) 0.0019(12) 0.0019(13) -0.0001(13)
C9 0.0374(16) 0.0404(17) 0.0273(14) -0.0035(13) -0.0001(12) 0.0023(13)
C10 0.0485(19) 0.0442(18) 0.0353(17) 0.0021(14) 0.0118(14) 0.0125(15)
C11 0.0482(18) 0.0370(17) 0.0281(15) -0.0018(13) 0.0025(13) -0.0068(14)
Si1 0.0547(6) 0.0481(5) 0.0341(5) 0.0049(4) 0.0016(4) 0.0116(5)
C12 0.106(4) 0.041(2) 0.054(2) 0.0091(18) -0.003(2) 0.002(2)
C13 0.061(2) 0.065(2) 0.0337(17) 0.0059(17) -0.0019(16) 0.0002(19)
C14 0.077(3) 0.095(4) 0.068(3) 0.029(3) 0.020(2) 0.043(3)
Si2 0.0446(5) 0.0413(5) 0.0423(5) -0.0082(4) -0.0024(4) -0.0020(4)
C15 0.097(3) 0.050(2) 0.047(2) -0.0132(18) 0.003(2) 0.006(2)
C16 0.056(3) 0.071(3) 0.106(4) -0.018(3) -0.019(2) -0.009(2)
C17 0.061(2) 0.0414(19) 0.054(2) -0.0006(17) 0.0102(17) -0.0068(17)
Si3 0.0363(6) 0.0443(6) 0.0441(6) 0.0018(5) 0.0044(4) 0.0042(5)
C18 0.052(2) 0.046(2) 0.111(4) 0.011(2) -0.001(2) -0.0052(19)
C19 0.063(2) 0.062(2) 0.055(2) 0.0017(19) -0.0096(19) 0.005(2)
C20 0.039(3) 0.153(7) 0.074(4) -0.006(4) 0.009(2) 0.011(3)
Si4 0.0509(7) 0.0409(6) 0.0709(8) -0.0086(6) 0.0112(6) 0.0117(5)
C21 0.189(7) 0.042(3) 0.120(5) 0.010(3) -0.078(5) 0.010(3)
C22 0.230(10) 0.067(4) 0.419(16) -0.006(7) 0.250(11) 0.031(5)
C23 0.121(4) 0.037(2) 0.107(4) -0.019(2) -0.021(3) 0.017(3)
Si5 0.0501(7) 0.0665(8) 0.0331(6) 0.0041(6) 0.0082(5) -0.0032(6)
C24 0.063(3) 0.129(4) 0.050(2) 0.013(3) 0.012(2) -0.012(3)
C25 0.082(3) 0.132(5) 0.040(2) -0.013(3) 0.001(2) 0.028(3)
C26 0.061(2) 0.053(2) 0.060(2) 0.0225(19) -0.0064(18) -0.0036(19)
Si6 0.0870(8) 0.0375(5) 0.0334(5) 0.0030(4) -0.0042(5) -0.0209(5)
C27 0.128(4) 0.042(2) 0.048(2) 0.0119(18) -0.017(2) -0.023(2)
C28 0.109(4) 0.038(2) 0.047(2) -0.0076(17) -0.005(2) -0.010(2)
C29 0.110(4) 0.079(3) 0.044(2) 0.005(2) -0.010(2) -0.055(3)
Si7 0.0511(5) 0.0397(5) 0.0337(4) 0.0027(4) -0.0027(4) -0.0041(4)
C30 0.066(2) 0.042(2) 0.055(2) 0.0040(17) -0.0041(18) 0.0009(18)
C31 0.063(2) 0.056(2) 0.0357(17) 0.0049(16) 0.0020(16) -0.0006(18)
C32 0.056(2) 0.059(2) 0.0432(19) 0.0010(17) -0.0060(16) -0.0018(18)
C33 0.0338(15) 0.0272(14) 0.0291(14) -0.0011(11) 0.0002(11) -0.0010(12)
C34 0.0366(16) 0.0250(14) 0.0314(15) 0.0000(11) -0.0015(12) -0.0022(12)
C35 0.0383(16) 0.0283(14) 0.0280(14) 0.0010(12) -0.0015(12) -0.0015(12)
C36 0.0351(16) 0.0294(15) 0.0324(15) 0.0004(12) -0.0002(12) -0.0037(12)
C37 0.0340(16) 0.0306(15) 0.0363(16) 0.0017(12) -0.0029(12) -0.0015(12)
C38 0.0403(16) 0.0245(14) 0.0298(15) 0.0016(11) -0.0027(12) -0.0034(12)
C39 0.0343(15) 0.0319(15) 0.0291(14) 0.0043(12) -0.0013(12) -0.0018(12)
C40 0.0363(16) 0.0438(18) 0.0357(16) 0.0049(14) 0.0018(13) 0.0003(14)
C41 0.0372(16) 0.0361(16) 0.0291(15) 0.0047(13) -0.0036(12) -0.0016(13)
Si8 0.0483(5) 0.0297(4) 0.0353(4) 0.0027(4) -0.0018(4) 0.0027(4)
C42 0.056(2) 0.0410(19) 0.062(2) 0.0022(17) -0.0058(18) 0.0103(17)
C43 0.099(3) 0.0327(18) 0.0414(19) -0.0027(15) 0.0024(19) 0.0027(19)
C44 0.058(2) 0.0343(18) 0.056(2) 0.0015(16) -0.0031(17) -0.0055(16)
Si9 0.0388(5) 0.0348(4) 0.0332(4) 0.0000(4) -0.0053(3) -0.0015(4)
C45 0.0399(18) 0.052(2) 0.0433(18) 0.0035(16) -0.0060(14) -0.0053(16)
C46 0.062(2) 0.0398(19) 0.059(2) -0.0063(17) -0.0169(18) -0.0002(17)
C47 0.0476(19) 0.053(2) 0.0325(16) 0.0008(15) -0.0039(14) 0.0015(16)
Si10 0.0392(7) 0.0414(7) 0.0449(7) 0.0069(6) 0.0024(5) -0.0041(6)
C48 0.069(3) 0.051(2) 0.052(2) 0.0181(18) 0.0063(18) 0.0057(19)
C49 0.058(3) 0.045(2) 0.134(4) -0.016(3) -0.007(3) -0.008(2)
C50 0.051(3) 0.077(3) 0.188(6) 0.049(4) 0.020(3) -0.011(2)
Si11 0.0447(8) 0.0591(9) 0.0420(7) -0.0141(6) 0.0008(6) 0.0089(7)
C51 0.071(3) 0.067(3) 0.046(2) -0.0089(19) -0.0048(18) 0.015(2)
C52 0.147(5) 0.051(3) 0.084(4) -0.010(2) -0.009(3) 0.021(3)
C53 0.058(3) 0.439(17) 0.055(3) -0.018(6) 0.017(3) 0.013(6)
Si12 0.0347(7) 0.0454(7) 0.0423(7) 0.0022(6) 0.0002(5) 0.0037(6)
C54 0.054(2) 0.050(2) 0.060(2) 0.0135(18) 0.0017(17) 0.0161(18)
C55 0.046(2) 0.095(3) 0.057(2) 0.005(2) -0.0126(18) -0.003(2)
C56 0.056(3) 0.083(3) 0.091(3) 0.021(3) 0.025(2) 0.026(2)
Si13 0.0487(5) 0.0341(5) 0.0424(5) 0.0088(4) 0.0016(4) 0.0034(4)
C57 0.051(2) 0.0347(18) 0.061(2) -0.0052(16) 0.0004(17) 0.0015(15)
C58 0.078(3) 0.040(2) 0.071(3) 0.0154(19) 0.020(2) -0.002(2)
C59 0.066(3) 0.069(3) 0.060(2) 0.014(2) -0.008(2) 0.021(2)
Si14 0.0715(7) 0.0464(6) 0.0339(5) 0.0034(4) -0.0135(4) -0.0136(5)
C60 0.058(2) 0.085(3) 0.0360(18) -0.0052(19) -0.0037(16) -0.011(2)
C61 0.084(4) 0.225(8) 0.055(3) -0.038(4) 0.012(2) -0.088(5)
C62 0.309(10) 0.037(2) 0.098(4) -0.013(3) -0.114(6) -0.001(4)
Si15 0.036(3) 0.040(4) 0.044(4) -0.005(3) 0.004(3) 0.011(3)
C63 0.06(2) 0.19(5) 0.08(3) -0.03(3) 0.06(2) -0.02(3)
Si16 0.039(3) 0.041(4) 0.043(4) -0.012(3) 0.006(3) 0.002(3)
Si17 0.042(4) 0.041(4) 0.039(4) 0.001(3) 0.006(3) -0.006(3)
Si18 0.0347(17) 0.051(2) 0.059(2) 0.0123(17) -0.0017(15) -0.0097(15)
Si19 0.050(2) 0.053(2) 0.058(2) 0.0143(18) 0.0114(17) 0.0183(17)
Si20 0.0399(18) 0.055(2) 0.0402(18) 0.0128(15) 0.0086(14) 0.0050(15)

_geom_special_details            
; 
 All esds (except the esd in the dihedral angle between two l.s. planes) 
 are estimated using the full covariance matrix.  The cell esds are taken 
 into account individually in the estimation of esds in distances, angles 
 and torsion angles; correlations between esds in cell parameters are only 
 used when they are defined by crystal symmetry.  An approximate (isotropic) 
 treatment of cell esds is used for estimating esds involving l.s. planes. 
;

loop_
_geom_bond_atom_site_label_1
_geom_bond_atom_site_label_2
_geom_bond_distance
_geom_bond_site_symmetry_2
_geom_bond_publ_flag
Ge1 C3 1.979(3) . ?
Ge1 C1 2.003(3) . ?
Ge1 Ge2 2.4132(5) . ?
Ge2 C33 1.981(3) . ?
Ge2 C2 1.994(4) . ?
C1 C2 1.532(5) . ?
C1 H1 0.9900 . ?
C1 H2 0.9900 . ?
C2 H3 0.9900 . ?
C2 H4 0.9900 . ?
C3 C4 1.406(4) . ?
C3 C8 1.414(4) . ?
C4 C5 1.396(4) . ?
C4 C9 1.523(4) . ?
C5 C6 1.408(4) . ?
C5 H5 0.9500 . ?
C6 C7 1.400(4) . ?
C6 C10 1.555(4) . ?
C7 C8 1.395(4) . ?
C7 H6 0.9500 . ?
C8 C11 1.517(4) . ?
C9 Si2 1.895(3) . ?
C9 Si1 1.899(3) . ?
C9 H7 1.0000 . ?
C10 Si15 1.753(7) . ?
C10 Si17 1.807(7) . ?
C10 Si4 1.902(4) . ?
C10 Si5 1.934(3) . ?
C10 Si3 1.977(4) . ?
C10 Si16 2.165(7) . ?
C11 Si6 1.893(3) . ?
C11 Si7 1.893(3) . ?
C11 H8 1.0000 . ?
Si1 C14 1.857(4) . ?
Si1 C13 1.864(4) . ?
Si1 C12 1.875(4) . ?
C12 H9 0.9800 . ?
C12 H10 0.9800 . ?
C12 H11 0.9800 . ?
C13 H12 0.9800 . ?
C13 H13 0.9800 . ?
C13 H14 0.9800 . ?
C14 H15 0.9800 . ?
C14 H16 0.9800 . ?
C14 H17 0.9800 . ?
Si2 C16 1.865(4) . ?
Si2 C17 1.866(4) . ?
Si2 C15 1.868(4) . ?
C15 H18 0.9800 . ?
C15 H19 0.9800 . ?
C15 H20 0.9800 . ?
C16 H21 0.9800 . ?
C16 H22 0.9800 . ?
C16 H23 0.9800 . ?
C17 H24 0.9800 . ?
C17 H25 0.9800 . ?
C17 H26 0.9800 . ?
Si3 C18 1.865(4) . ?
Si3 C19 1.868(4) . ?
Si3 C20 1.877(5) . ?
C18 Si17 2.357(8) . ?
C18 H27 0.9800 . ?
C18 H28 0.9800 . ?
C18 H29 0.9800 . ?
C18 H30 0.9800 . ?
C18 H31 0.9800 . ?
C18 H32 0.9800 . ?
C19 Si15 2.102(8) . ?
C19 H33 0.9800 . ?
C19 H34 0.9800 . ?
C19 H35 0.9800 . ?
C19 H36 0.9800 . ?
C19 H37 0.9800 . ?
C19 H38 0.9800 . ?
C20 H39 0.9800 . ?
C20 H40 0.9800 . ?
C20 H41 0.9800 . ?
Si4 C21 1.850(5) . ?
Si4 C22 1.876(6) . ?
Si4 C23 1.913(5) . ?
C21 Si15 1.994(9) . ?
C21 H42 0.9800 . ?
C21 H43 0.9800 . ?
C21 H44 0.9800 . ?
C21 H45 0.9800 . ?
C21 H46 0.9800 . ?
C21 H47 0.9800 . ?
C22 Si16 2.401(11) . ?
C22 H48 0.9800 . ?
C22 H49 0.9800 . ?
C22 H50 0.9800 . ?
C22 H51 0.9800 . ?
C22 H52 0.9800 . ?
C22 H53 0.9800 . ?
C23 Si16 1.702(9) . ?
C23 H54 0.9800 . ?
C23 H55 0.9800 . ?
C23 H56 0.9800 . ?
C23 H57 0.9800 . ?
C23 H58 0.9800 . ?
C23 H59 0.9800 . ?
Si5 C24 1.857(4) . ?
Si5 C26 1.907(4) . ?
Si5 C25 1.939(5) . ?
C24 Si17 2.027(8) . ?
C24 H60 0.9800 . ?
C24 H61 0.9800 . ?
C24 H62 0.9800 . ?
C24 H63 0.9800 . ?
C24 H64 0.9800 . ?
C24 H65 0.9800 . ?
C25 Si16 1.997(8) . ?
C25 H66 0.9800 . ?
C25 H67 0.9800 . ?
C25 H68 0.9800 . ?
C25 H69 0.9800 . ?
C25 H70 0.9800 . ?
C25 H71 0.9800 . ?
C26 Si17 1.827(8) . ?
C26 H72 0.9800 . ?
C26 H73 0.9800 . ?
C26 H74 0.9800 . ?
C26 H75 0.9800 . ?
C26 H76 0.9800 . ?
C26 H77 0.9800 . ?
Si6 C29 1.861(5) . ?
Si6 C27 1.867(4) . ?
Si6 C28 1.870(4) . ?
C27 H78 0.9800 . ?
C27 H79 0.9800 . ?
C27 H80 0.9800 . ?
C28 H81 0.9800 . ?
C28 H82 0.9800 . ?
C28 H83 0.9800 . ?
C29 H84 0.9800 . ?
C29 H85 0.9800 . ?
C29 H86 0.9800 . ?
Si7 C31 1.862(4) . ?
Si7 C32 1.869(4) . ?
Si7 C30 1.870(4) . ?
C30 H87 0.9800 . ?
C30 H88 0.9800 . ?
C30 H89 0.9800 . ?
C31 H90 0.9800 . ?
C31 H91 0.9800 . ?
C31 H92 0.9800 . ?
C32 H93 0.9800 . ?
C32 H94 0.9800 . ?
C32 H95 0.9800 . ?
C33 C38 1.411(4) . ?
C33 C34 1.414(4) . ?
C34 C35 1.396(4) . ?
C34 C39 1.520(4) . ?
C35 C36 1.411(4) . ?
C35 H96 0.9500 . ?
C36 C37 1.397(4) . ?
C36 C40 1.550(4) . ?
C37 C38 1.399(4) . ?
C37 H97 0.9500 . ?
C38 C41 1.524(4) . ?
C39 Si9 1.885(3) . ?
C39 Si8 1.902(3) . ?
C39 H98 1.0000 . ?
C40 Si19 1.820(5) . ?
C40 Si20 1.889(4) . ?
C40 Si10 1.908(4) . ?
C40 Si12 1.939(3) . ?
C40 Si11 1.967(4) . ?
C40 Si18 2.022(5) . ?
C41 Si14 1.898(3) . ?
C41 Si13 1.908(3) . ?
C41 H99 1.0000 . ?
Si8 C44 1.864(4) . ?
Si8 C43 1.866(4) . ?
Si8 C42 1.871(4) . ?
C42 H100 0.9800 . ?
C42 H101 0.9800 . ?
C42 H102 0.9800 . ?
C43 H103 0.9800 . ?
C43 H104 0.9800 . ?
C43 H105 0.9800 . ?
C44 H106 0.9800 . ?
C44 H107 0.9800 . ?
C44 H108 0.9800 . ?
Si9 C45 1.871(3) . ?
Si9 C47 1.873(3) . ?
Si9 C46 1.874(4) . ?
C45 H109 0.9800 . ?
C45 H110 0.9800 . ?
C45 H111 0.9800 . ?
C46 H112 0.9800 . ?
C46 H113 0.9800 . ?
C46 H114 0.9800 . ?
C47 H115 0.9800 . ?
C47 H116 0.9800 . ?
C47 H117 0.9800 . ?
Si10 C50 1.873(5) . ?
Si10 C48 1.928(4) . ?
Si10 C49 1.968(5) . ?
C48 Si20 1.925(5) . ?
C48 H118 0.9800 . ?
C48 H119 0.9800 . ?
C48 H120 0.9800 . ?
C48 H121 0.9800 . ?
C48 H122 0.9800 . ?
C48 H123 0.9800 . ?
C49 Si18 1.750(6) . ?
C49 H124 0.9800 . ?
C49 H125 0.9800 . ?
C49 H126 0.9800 . ?
C49 H127 0.9800 . ?
C49 H128 0.9800 . ?
C49 H129 0.9800 . ?
C50 Si18 2.199(7) . ?
C50 H130 0.9800 . ?
C50 H131 0.9800 . ?
C50 H132 0.9800 . ?
C50 H133 0.9800 . ?
C50 H134 0.9800 . ?
C50 H135 0.9800 . ?
Si11 C51 1.824(4) . ?
Si11 C52 1.859(5) . ?
Si11 C53 1.979(7) . ?
C51 Si20 2.076(6) . ?
C51 H136 0.9800 . ?
C51 H137 0.9800 . ?
C51 H138 0.9800 . ?
C51 H139 0.9800 . ?
C51 H140 0.9800 . ?
C51 H141 0.9800 . ?
C52 Si19 2.119(7) . ?
C52 H142 0.9800 . ?
C52 H143 0.9800 . ?
C52 H144 0.9800 . ?
C52 H145 0.9800 . ?
C52 H146 0.9800 . ?
C52 H147 0.9800 . ?
C53 Si20 2.132(8) . ?
C53 H148 0.9800 . ?
C53 H149 0.9800 . ?
C53 H150 0.9800 . ?
C53 H151 0.9800 . ?
C53 H152 0.9800 . ?
C53 H153 0.9800 . ?
Si12 C56 1.871(4) . ?
Si12 C54 1.906(4) . ?
Si12 C55 1.942(5) . ?
C54 Si19 1.877(5) . ?
C54 H154 0.9800 . ?
C54 H155 0.9800 . ?
C54 H156 0.9800 . ?
C54 H157 0.9800 . ?
C54 H158 0.9800 . ?
C54 H159 0.9800 . ?
C55 Si18 1.996(5) . ?
C55 H160 0.9800 . ?
C55 H161 0.9800 . ?
C55 H162 0.9800 . ?
C55 H163 0.9800 . ?
C55 H164 0.9800 . ?
C55 H165 0.9800 . ?
C56 Si19 2.120(6) . ?
C56 H166 0.9800 . ?
C56 H167 0.9800 . ?
C56 H168 0.9800 . ?
C56 H169 0.9800 . ?
C56 H170 0.9800 . ?
C56 H171 0.9800 . ?
Si13 C57 1.865(4) . ?
Si13 C58 1.871(4) . ?
Si13 C59 1.873(4) . ?
C57 H172 0.9800 . ?
C57 H173 0.9800 . ?
C57 H174 0.9800 . ?
C58 H175 0.9800 . ?
C58 H176 0.9800 . ?
C58 H177 0.9800 . ?
C59 H178 0.9800 . ?
C59 H179 0.9800 . ?
C59 H180 0.9800 . ?
Si14 C62 1.856(5) . ?
Si14 C60 1.859(4) . ?
Si14 C61 1.862(5) . ?
C60 H181 0.9800 . ?
C60 H182 0.9800 . ?
C60 H183 0.9800 . ?
C61 H184 0.9800 . ?
C61 H185 0.9800 . ?
C61 H186 0.9800 . ?
C62 H187 0.9800 . ?
C62 H188 0.9800 . ?
C62 H189 0.9800 . ?
Si15 C63 1.86(3) . ?
C63 H190 0.9800 . ?
C63 H191 0.9800 . ?
C63 H192 0.9800 . ?

loop_
_geom_angle_atom_site_label_1
_geom_angle_atom_site_label_2
_geom_angle_atom_site_label_3
_geom_angle
_geom_angle_site_symmetry_1
_geom_angle_site_symmetry_3
_geom_angle_publ_flag
C3 Ge1 C1 113.63(14) . . ?
C3 Ge1 Ge2 139.99(9) . . ?
C1 Ge1 Ge2 76.99(10) . . ?
C33 Ge2 C2 109.46(14) . . ?
C33 Ge2 Ge1 140.24(8) . . ?
C2 Ge2 Ge1 76.17(10) . . ?
C2 C1 Ge1 100.7(2) . . ?
C2 C1 H1 111.6 . . ?
Ge1 C1 H1 111.6 . . ?
C2 C1 H2 111.6 . . ?
Ge1 C1 H2 111.6 . . ?
H1 C1 H2 109.4 . . ?
C1 C2 Ge2 102.6(2) . . ?
C1 C2 H3 111.2 . . ?
Ge2 C2 H3 111.2 . . ?
C1 C2 H4 111.2 . . ?
Ge2 C2 H4 111.2 . . ?
H3 C2 H4 109.2 . . ?
C4 C3 C8 119.4(3) . . ?
C4 C3 Ge1 117.5(2) . . ?
C8 C3 Ge1 123.1(2) . . ?
C5 C4 C3 119.5(3) . . ?
C5 C4 C9 119.7(3) . . ?
C3 C4 C9 120.8(3) . . ?
C4 C5 C6 123.0(3) . . ?
C4 C5 H5 118.5 . . ?
C6 C5 H5 118.5 . . ?
C7 C6 C5 115.6(3) . . ?
C7 C6 C10 121.1(3) . . ?
C5 C6 C10 123.3(3) . . ?
C8 C7 C6 123.8(3) . . ?
C8 C7 H6 118.1 . . ?
C6 C7 H6 118.1 . . ?
C7 C8 C3 118.7(3) . . ?
C7 C8 C11 120.9(3) . . ?
C3 C8 C11 120.4(3) . . ?
C4 C9 Si2 115.5(2) . . ?
C4 C9 Si1 111.5(2) . . ?
Si2 C9 Si1 119.21(15) . . ?
C4 C9 H7 102.6 . . ?
Si2 C9 H7 102.6 . . ?
Si1 C9 H7 102.6 . . ?
C6 C10 Si15 113.6(3) . . ?
C6 C10 Si17 105.1(3) . . ?
Si15 C10 Si17 123.3(4) . . ?
C6 C10 Si4 108.0(2) . . ?
Si15 C10 Si4 56.7(2) . . ?
Si17 C10 Si4 142.3(3) . . ?
C6 C10 Si5 108.1(2) . . ?
Si15 C10 Si5 138.1(3) . . ?
Si17 C10 Si5 36.4(2) . . ?
Si4 C10 Si5 113.87(17) . . ?
C6 C10 Si3 113.4(2) . . ?
Si15 C10 Si3 54.0(2) . . ?
Si17 C10 Si3 73.5(3) . . ?
Si4 C10 Si3 108.39(17) . . ?
Si5 C10 Si3 105.16(17) . . ?
C6 C10 Si16 103.2(3) . . ?
Si15 C10 Si16 103.9(3) . . ?
Si17 C10 Si16 105.7(3) . . ?
Si4 C10 Si16 49.2(2) . . ?
Si5 C10 Si16 69.7(2) . . ?
Si3 C10 Si16 142.3(2) . . ?
C8 C11 Si6 113.1(2) . . ?
C8 C11 Si7 113.8(2) . . ?
Si6 C11 Si7 120.17(16) . . ?
C8 C11 H8 102.1 . . ?
Si6 C11 H8 102.1 . . ?
Si7 C11 H8 102.1 . . ?
C14 Si1 C13 107.9(2) . . ?
C14 Si1 C12 108.8(2) . . ?
C13 Si1 C12 108.70(19) . . ?
C14 Si1 C9 114.75(18) . . ?
C13 Si1 C9 110.03(16) . . ?
C12 Si1 C9 106.54(16) . . ?
Si1 C12 H9 109.5 . . ?
Si1 C12 H10 109.5 . . ?
H9 C12 H10 109.5 . . ?
Si1 C12 H11 109.5 . . ?
H9 C12 H11 109.5 . . ?
H10 C12 H11 109.5 . . ?
Si1 C13 H12 109.5 . . ?
Si1 C13 H13 109.5 . . ?
H12 C13 H13 109.5 . . ?
Si1 C13 H14 109.5 . . ?
H12 C13 H14 109.5 . . ?
H13 C13 H14 109.5 . . ?
Si1 C14 H15 109.5 . . ?
Si1 C14 H16 109.5 . . ?
H15 C14 H16 109.5 . . ?
Si1 C14 H17 109.5 . . ?
H15 C14 H17 109.5 . . ?
H16 C14 H17 109.5 . . ?
C16 Si2 C17 109.5(2) . . ?
C16 Si2 C15 107.1(2) . . ?
C17 Si2 C15 108.71(18) . . ?
C16 Si2 C9 113.48(18) . . ?
C17 Si2 C9 109.61(15) . . ?
C15 Si2 C9 108.34(17) . . ?
Si2 C15 H18 109.5 . . ?
Si2 C15 H19 109.5 . . ?
H18 C15 H19 109.5 . . ?
Si2 C15 H20 109.5 . . ?
H18 C15 H20 109.5 . . ?
H19 C15 H20 109.5 . . ?
Si2 C16 H21 109.5 . . ?
Si2 C16 H22 109.5 . . ?
H21 C16 H22 109.5 . . ?
Si2 C16 H23 109.5 . . ?
H21 C16 H23 109.5 . . ?
H22 C16 H23 109.5 . . ?
Si2 C17 H24 109.5 . . ?
Si2 C17 H25 109.5 . . ?
H24 C17 H25 109.5 . . ?
Si2 C17 H26 109.5 . . ?
H24 C17 H26 109.5 . . ?
H25 C17 H26 109.5 . . ?
C18 Si3 C19 109.1(2) . . ?
C18 Si3 C20 106.4(3) . . ?
C19 Si3 C20 100.5(2) . . ?
C18 Si3 C10 109.66(17) . . ?
C19 Si3 C10 116.00(17) . . ?
C20 Si3 C10 114.5(2) . . ?
Si3 C18 Si17 63.7(2) . . ?
Si3 C18 H27 109.5 . . ?
Si17 C18 H27 50.9 . . ?
Si3 C18 H28 109.5 . . ?
Si17 C18 H28 145.3 . . ?
H27 C18 H28 109.5 . . ?
Si3 C18 H29 109.5 . . ?
Si17 C18 H29 104.5 . . ?
H27 C18 H29 109.5 . . ?
H28 C18 H29 109.5 . . ?
Si3 C18 H30 151.4 . . ?
Si17 C18 H30 109.5 . . ?
H27 C18 H30 58.6 . . ?
H28 C18 H30 59.0 . . ?
H29 C18 H30 99.1 . . ?
Si3 C18 H31 54.1 . . ?
Si17 C18 H31 109.5 . . ?
H27 C18 H31 126.6 . . ?
H28 C18 H31 55.4 . . ?
H29 C18 H31 123.9 . . ?
H30 C18 H31 109.5 . . ?
Si3 C18 H32 98.7 . . ?
Si17 C18 H32 109.5 . . ?
H27 C18 H32 123.7 . . ?
H28 C18 H32 105.1 . . ?
H29 C18 H32 14.8 . . ?
H30 C18 H32 109.5 . . ?
H31 C18 H32 109.5 . . ?
Si3 C19 Si15 50.4(2) . . ?
Si3 C19 H33 109.5 . . ?
Si15 C19 H33 61.8 . . ?
Si3 C19 H34 109.5 . . ?
Si15 C19 H34 110.1 . . ?
H33 C19 H34 109.5 . . ?
Si3 C19 H35 109.5 . . ?
Si15 C19 H35 140.0 . . ?
H33 C19 H35 109.5 . . ?
H34 C19 H35 109.5 . . ?
Si3 C19 H36 139.4 . . ?
Si15 C19 H36 109.5 . . ?
H33 C19 H36 51.5 . . ?
H34 C19 H36 110.8 . . ?
H35 C19 H36 60.5 . . ?
Si3 C19 H37 110.7 . . ?
Si15 C19 H37 109.5 . . ?
H33 C19 H37 107.5 . . ?
H34 C19 H37 2.0 . . ?
H35 C19 H37 110.3 . . ?
H36 C19 H37 109.5 . . ?
Si3 C19 H38 61.6 . . ?
Si15 C19 H38 109.5 . . ?
H33 C19 H38 142.6 . . ?
H34 C19 H38 107.5 . . ?
H35 C19 H38 51.6 . . ?
H36 C19 H38 109.5 . . ?
H37 C19 H38 109.5 . . ?
Si3 C20 H39 109.5 . . ?
Si3 C20 H40 109.5 . . ?
H39 C20 H40 109.5 . . ?
Si3 C20 H41 109.5 . . ?
H39 C20 H41 109.5 . . ?
H40 C20 H41 109.5 . . ?
C21 Si4 C22 110.4(4) . . ?
C21 Si4 C10 112.4(2) . . ?
C22 Si4 C10 113.4(2) . . ?
C21 Si4 C23 104.5(3) . . ?
C22 Si4 C23 102.9(4) . . ?
C10 Si4 C23 112.43(19) . . ?
Si4 C21 Si15 53.7(2) . . ?
Si4 C21 H42 109.5 . . ?
Si15 C21 H42 101.1 . . ?
Si4 C21 H43 109.5 . . ?
Si15 C21 H43 62.7 . . ?
H42 C21 H43 109.5 . . ?
Si4 C21 H44 109.5 . . ?
Si15 C21 H44 149.1 . . ?
H42 C21 H44 109.5 . . ?
H43 C21 H44 109.5 . . ?
Si4 C21 H45 141.1 . . ?
Si15 C21 H45 109.5 . . ?
H42 C21 H45 108.3 . . ?
H43 C21 H45 47.3 . . ?
H44 C21 H45 65.6 . . ?
Si4 C21 H46 58.8 . . ?
Si15 C21 H46 109.5 . . ?
H42 C21 H46 118.6 . . ?
H43 C21 H46 131.8 . . ?
H44 C21 H46 51.2 . . ?
H45 C21 H46 109.5 . . ?
Si4 C21 H47 109.4 . . ?
Si15 C21 H47 109.5 . . ?
H42 C21 H47 10.1 . . ?
H43 C21 H47 118.0 . . ?
H44 C21 H47 100.5 . . ?
H45 C21 H47 109.5 . . ?
H46 C21 H47 109.5 . . ?
Si4 C22 Si16 45.1(2) . . ?
Si4 C22 H48 109.5 . . ?
Si16 C22 H48 66.1 . . ?
Si4 C22 H49 109.5 . . ?
Si16 C22 H49 113.2 . . ?
H48 C22 H49 109.5 . . ?
Si4 C22 H50 109.5 . . ?
Si16 C22 H50 135.9 . . ?
H48 C22 H50 109.5 . . ?
H49 C22 H50 109.5 . . ?
Si4 C22 H51 124.2 . . ?
Si16 C22 H51 109.5 . . ?
H48 C22 H51 60.9 . . ?
H49 C22 H51 125.8 . . ?
H50 C22 H51 48.6 . . ?
Si4 C22 H52 125.1 . . ?
Si16 C22 H52 109.5 . . ?
H48 C22 H52 85.9 . . ?
H49 C22 H52 24.3 . . ?
H50 C22 H52 114.0 . . ?
H51 C22 H52 109.5 . . ?
Si4 C22 H53 64.4 . . ?
Si16 C22 H53 109.5 . . ?
H48 C22 H53 164.4 . . ?
H49 C22 H53 86.1 . . ?
H50 C22 H53 62.4 . . ?
H51 C22 H53 109.5 . . ?
H52 C22 H53 109.5 . . ?
Si16 C23 Si4 56.1(3) . . ?
Si16 C23 H54 54.0 . . ?
Si4 C23 H54 109.5 . . ?
Si16 C23 H55 118.1 . . ?
Si4 C23 H55 109.5 . . ?
H54 C23 H55 109.5 . . ?
Si16 C23 H56 132.4 . . ?
Si4 C23 H56 109.5 . . ?
H54 C23 H56 109.5 . . ?
H55 C23 H56 109.5 . . ?
Si16 C23 H57 109.5 . . ?
Si4 C23 H57 53.7 . . ?
H54 C23 H57 158.0 . . ?
H55 C23 H57 90.9 . . ?
H56 C23 H57 69.4 . . ?
Si16 C23 H58 109.5 . . ?
Si4 C23 H58 130.6 . . ?
H54 C23 H58 69.1 . . ?
H55 C23 H58 117.5 . . ?
H56 C23 H58 41.0 . . ?
H57 C23 H58 109.5 . . ?
Si16 C23 H59 109.5 . . ?
Si4 C23 H59 119.9 . . ?
H54 C23 H59 91.0 . . ?
H55 C23 H59 18.6 . . ?
H56 C23 H59 115.6 . . ?
H57 C23 H59 109.5 . . ?
H58 C23 H59 109.5 . . ?
C24 Si5 C26 104.9(2) . . ?
C24 Si5 C10 117.07(19) . . ?
C26 Si5 C10 108.65(16) . . ?
C24 Si5 C25 103.7(2) . . ?
C26 Si5 C25 109.3(2) . . ?
C10 Si5 C25 112.7(2) . . ?
Si5 C24 Si17 34.9(2) . . ?
Si5 C24 H60 109.5 . . ?
Si17 C24 H60 120.8 . . ?
Si5 C24 H61 109.5 . . ?
Si17 C24 H61 74.6 . . ?
H60 C24 H61 109.5 . . ?
Si5 C24 H62 109.5 . . ?
Si17 C24 H62 125.0 . . ?
H60 C24 H62 109.5 . . ?
H61 C24 H62 109.5 . . ?
Si5 C24 H63 122.2 . . ?
Si17 C24 H63 109.5 . . ?
H60 C24 H63 126.7 . . ?
H61 C24 H63 66.4 . . ?
H62 C24 H63 43.1 . . ?
Si5 C24 H64 74.6 . . ?
Si17 C24 H64 109.5 . . ?
H60 C24 H64 70.7 . . ?
H61 C24 H64 175.3 . . ?
H62 C24 H64 66.4 . . ?
H63 C24 H64 109.5 . . ?
Si5 C24 H65 123.6 . . ?
Si17 C24 H65 109.5 . . ?
H60 C24 H65 38.9 . . ?
H61 C24 H65 70.6 . . ?
H62 C24 H65 123.9 . . ?
H63 C24 H65 109.5 . . ?
H64 C24 H65 109.5 . . ?
Si5 C25 Si16 73.3(2) . . ?
Si5 C25 H66 109.5 . . ?
Si16 C25 H66 74.8 . . ?
Si5 C25 H67 109.5 . . ?
Si16 C25 H67 63.8 . . ?
H66 C25 H67 109.5 . . ?
Si5 C25 H68 109.5 . . ?
Si16 C25 H68 173.2 . . ?
H66 C25 H68 109.5 . . ?
H67 C25 H68 109.5 . . ?
Si5 C25 H69 49.0 . . ?
Si16 C25 H69 109.5 . . ?
H66 C25 H69 151.0 . . ?
H67 C25 H69 97.4 . . ?
H68 C25 H69 69.6 . . ?
Si5 C25 H70 92.2 . . ?
Si16 C25 H70 109.5 . . ?
H66 C25 H70 45.5 . . ?
H67 C25 H70 152.7 . . ?
H68 C25 H70 76.9 . . ?
H69 C25 H70 109.5 . . ?
Si5 C25 H71 154.9 . . ?
Si16 C25 H71 109.5 . . ?
H66 C25 H71 95.1 . . ?
H67 C25 H71 54.9 . . ?
H68 C25 H71 65.3 . . ?
H69 C25 H71 109.5 . . ?
H70 C25 H71 109.5 . . ?
Si17 C26 Si5 36.6(2) . . ?
Si17 C26 H72 115.7 . . ?
Si5 C26 H72 109.5 . . ?
Si17 C26 H73 130.6 . . ?
Si5 C26 H73 109.5 . . ?
H72 C26 H73 109.5 . . ?
Si17 C26 H74 73.7 . . ?
Si5 C26 H74 109.5 . . ?
H72 C26 H74 109.5 . . ?
H73 C26 H74 109.5 . . ?
Si17 C26 H75 109.5 . . ?
Si5 C26 H75 119.2 . . ?
H72 C26 H75 130.2 . . ?
H73 C26 H75 45.7 . . ?
H74 C26 H75 64.2 . . ?
Si17 C26 H76 109.5 . . ?
Si5 C26 H76 127.3 . . ?
H72 C26 H76 35.9 . . ?
H73 C26 H76 118.9 . . ?
H74 C26 H76 73.9 . . ?
H75 C26 H76 109.5 . . ?
Si17 C26 H77 109.5 . . ?
Si5 C26 H77 73.1 . . ?
H72 C26 H77 74.4 . . ?
H73 C26 H77 64.3 . . ?
H74 C26 H77 173.7 . . ?
H75 C26 H77 109.5 . . ?
H76 C26 H77 109.5 . . ?
C29 Si6 C27 107.8(2) . . ?
C29 Si6 C28 107.3(2) . . ?
C27 Si6 C28 110.8(2) . . ?
C29 Si6 C11 109.7(2) . . ?
C27 Si6 C11 107.70(16) . . ?
C28 Si6 C11 113.48(16) . . ?
Si6 C27 H78 109.5 . . ?
Si6 C27 H79 109.5 . . ?
H78 C27 H79 109.5 . . ?
Si6 C27 H80 109.5 . . ?
H78 C27 H80 109.5 . . ?
H79 C27 H80 109.5 . . ?
Si6 C28 H81 109.5 . . ?
Si6 C28 H82 109.5 . . ?
H81 C28 H82 109.5 . . ?
Si6 C28 H83 109.5 . . ?
H81 C28 H83 109.5 . . ?
H82 C28 H83 109.5 . . ?
Si6 C29 H84 109.5 . . ?
Si6 C29 H85 109.5 . . ?
H84 C29 H85 109.5 . . ?
Si6 C29 H86 109.5 . . ?
H84 C29 H86 109.5 . . ?
H85 C29 H86 109.5 . . ?
C31 Si7 C32 108.05(17) . . ?
C31 Si7 C30 109.48(18) . . ?
C32 Si7 C30 107.08(18) . . ?
C31 Si7 C11 114.64(16) . . ?
C32 Si7 C11 108.52(16) . . ?
C30 Si7 C11 108.80(15) . . ?
Si7 C30 H87 109.5 . . ?
Si7 C30 H88 109.5 . . ?
H87 C30 H88 109.5 . . ?
Si7 C30 H89 109.5 . . ?
H87 C30 H89 109.5 . . ?
H88 C30 H89 109.5 . . ?
Si7 C31 H90 109.5 . . ?
Si7 C31 H91 109.5 . . ?
H90 C31 H91 109.5 . . ?
Si7 C31 H92 109.5 . . ?
H90 C31 H92 109.5 . . ?
H91 C31 H92 109.5 . . ?
Si7 C32 H93 109.5 . . ?
Si7 C32 H94 109.5 . . ?
H93 C32 H94 109.5 . . ?
Si7 C32 H95 109.5 . . ?
H93 C32 H95 109.5 . . ?
H94 C32 H95 109.5 . . ?
C38 C33 C34 119.4(3) . . ?
C38 C33 Ge2 117.9(2) . . ?
C34 C33 Ge2 121.9(2) . . ?
C35 C34 C33 118.9(3) . . ?
C35 C34 C39 120.4(3) . . ?
C33 C34 C39 120.7(3) . . ?
C34 C35 C36 123.3(3) . . ?
C34 C35 H96 118.3 . . ?
C36 C35 H96 118.3 . . ?
C37 C36 C35 115.6(3) . . ?
C37 C36 C40 123.0(3) . . ?
C35 C36 C40 121.4(3) . . ?
C36 C37 C38 123.5(3) . . ?
C36 C37 H97 118.3 . . ?
C38 C37 H97 118.3 . . ?
C37 C38 C33 119.0(3) . . ?
C37 C38 C41 119.9(3) . . ?
C33 C38 C41 121.1(3) . . ?
C34 C39 Si9 117.3(2) . . ?
C34 C39 Si8 109.53(19) . . ?
Si9 C39 Si8 119.21(15) . . ?
C34 C39 H98 102.6 . . ?
Si9 C39 H98 102.6 . . ?
Si8 C39 H98 102.6 . . ?
C36 C40 Si19 112.6(2) . . ?
C36 C40 Si20 111.4(2) . . ?
Si19 C40 Si20 112.9(2) . . ?
C36 C40 Si10 108.3(2) . . ?
Si19 C40 Si10 136.8(2) . . ?
Si20 C40 Si10 61.79(16) . . ?
C36 C40 Si12 114.1(2) . . ?
Si19 C40 Si12 40.61(16) . . ?
Si20 C40 Si12 133.9(2) . . ?
Si10 C40 Si12 108.91(16) . . ?
C36 C40 Si11 109.8(2) . . ?
Si19 C40 Si11 67.61(18) . . ?
Si20 C40 Si11 51.07(15) . . ?
Si10 C40 Si11 110.63(16) . . ?
Si12 C40 Si11 105.07(16) . . ?
C36 C40 Si18 101.6(2) . . ?
Si19 C40 Si18 110.5(2) . . ?
Si20 C40 Si18 107.1(2) . . ?
Si10 C40 Si18 46.35(13) . . ?
Si12 C40 Si18 70.70(15) . . ?
Si11 C40 Si18 146.6(2) . . ?
C38 C41 Si14 114.1(2) . . ?
C38 C41 Si13 114.0(2) . . ?
Si14 C41 Si13 117.54(15) . . ?
C38 C41 H99 102.8 . . ?
Si14 C41 H99 102.8 . . ?
Si13 C41 H99 102.8 . . ?
C44 Si8 C43 110.56(18) . . ?
C44 Si8 C42 106.61(17) . . ?
C43 Si8 C42 108.14(19) . . ?
C44 Si8 C39 113.49(15) . . ?
C43 Si8 C39 105.87(15) . . ?
C42 Si8 C39 112.11(15) . . ?
Si8 C42 H100 109.5 . . ?
Si8 C42 H101 109.5 . . ?
H100 C42 H101 109.5 . . ?
Si8 C42 H102 109.5 . . ?
H100 C42 H102 109.5 . . ?
H101 C42 H102 109.5 . . ?
Si8 C43 H103 109.5 . . ?
Si8 C43 H104 109.5 . . ?
H103 C43 H104 109.5 . . ?
Si8 C43 H105 109.5 . . ?
H103 C43 H105 109.5 . . ?
H104 C43 H105 109.5 . . ?
Si8 C44 H106 109.5 . . ?
Si8 C44 H107 109.5 . . ?
H106 C44 H107 109.5 . . ?
Si8 C44 H108 109.5 . . ?
H106 C44 H108 109.5 . . ?
H107 C44 H108 109.5 . . ?
C45 Si9 C47 107.97(15) . . ?
C45 Si9 C46 106.27(17) . . ?
C47 Si9 C46 112.45(18) . . ?
C45 Si9 C39 108.08(15) . . ?
C47 Si9 C39 112.83(15) . . ?
C46 Si9 C39 108.93(15) . . ?
Si9 C45 H109 109.5 . . ?
Si9 C45 H110 109.5 . . ?
H109 C45 H110 109.5 . . ?
Si9 C45 H111 109.5 . . ?
H109 C45 H111 109.5 . . ?
H110 C45 H111 109.5 . . ?
Si9 C46 H112 109.5 . . ?
Si9 C46 H113 109.5 . . ?
H112 C46 H113 109.5 . . ?
Si9 C46 H114 109.5 . . ?
H112 C46 H114 109.5 . . ?
H113 C46 H114 109.5 . . ?
Si9 C47 H115 109.5 . . ?
Si9 C47 H116 109.5 . . ?
H115 C47 H116 109.5 . . ?
Si9 C47 H117 109.5 . . ?
H115 C47 H117 109.5 . . ?
H116 C47 H117 109.5 . . ?
C50 Si10 C40 116.4(2) . . ?
C50 Si10 C48 108.1(2) . . ?
C40 Si10 C48 112.63(17) . . ?
C50 Si10 C49 103.6(3) . . ?
C40 Si10 C49 105.59(18) . . ?
C48 Si10 C49 110.1(2) . . ?
Si20 C48 Si10 60.81(16) . . ?
Si20 C48 H118 88.2 . . ?
Si10 C48 H118 109.5 . . ?
Si20 C48 H119 162.2 . . ?
Si10 C48 H119 109.5 . . ?
H118 C48 H119 109.5 . . ?
Si20 C48 H120 64.3 . . ?
Si10 C48 H120 109.5 . . ?
H118 C48 H120 109.5 . . ?
H119 C48 H120 109.5 . . ?
Si20 C48 H121 109.5 . . ?
Si10 C48 H121 154.3 . . ?
H118 C48 H121 93.1 . . ?
H119 C48 H121 72.5 . . ?
H120 C48 H121 49.2 . . ?
Si20 C48 H122 109.5 . . ?
Si10 C48 H122 96.2 . . ?
H118 C48 H122 34.2 . . ?
H119 C48 H122 85.6 . . ?
H120 C48 H122 142.7 . . ?
H121 C48 H122 109.5 . . ?
Si20 C48 H123 109.5 . . ?
Si10 C48 H123 58.6 . . ?
H118 C48 H123 143.5 . . ?
H119 C48 H123 54.9 . . ?
H120 C48 H123 107.0 . . ?
H121 C48 H123 109.5 . . ?
H122 C48 H123 109.5 . . ?
Si18 C49 Si10 48.86(17) . . ?
Si18 C49 H124 119.0 . . ?
Si10 C49 H124 109.5 . . ?
Si18 C49 H125 61.1 . . ?
Si10 C49 H125 109.5 . . ?
H124 C49 H125 109.5 . . ?
Si18 C49 H126 131.1 . . ?
Si10 C49 H126 109.5 . . ?
H124 C49 H126 109.5 . . ?
H125 C49 H126 109.5 . . ?
Si18 C49 H127 109.5 . . ?
Si10 C49 H127 60.6 . . ?
H124 C49 H127 81.7 . . ?
H125 C49 H127 167.7 . . ?
H126 C49 H127 70.0 . . ?
Si18 C49 H128 109.5 . . ?
Si10 C49 H128 125.1 . . ?
H124 C49 H128 27.8 . . ?
H125 C49 H128 82.0 . . ?
H126 C49 H128 116.7 . . ?
H127 C49 H128 109.5 . . ?
Si18 C49 H129 109.5 . . ?
Si10 C49 H129 125.0 . . ?
H124 C49 H129 122.9 . . ?
H125 C49 H129 69.2 . . ?
H126 C49 H129 40.2 . . ?
H127 C49 H129 109.5 . . ?
H128 C49 H129 109.5 . . ?
Si10 C50 Si18 43.86(14) . . ?
Si10 C50 H130 109.5 . . ?
Si18 C50 H130 123.1 . . ?
Si10 C50 H131 109.5 . . ?
Si18 C50 H131 65.6 . . ?
H130 C50 H131 109.5 . . ?
Si10 C50 H132 109.5 . . ?
Si18 C50 H132 126.0 . . ?
H130 C50 H132 109.5 . . ?
H131 C50 H132 109.5 . . ?
Si10 C50 H133 122.8 . . ?
Si18 C50 H133 109.5 . . ?
H130 C50 H133 123.6 . . ?
H131 C50 H133 73.3 . . ?
H132 C50 H133 36.2 . . ?
Si10 C50 H134 65.6 . . ?
Si18 C50 H134 109.5 . . ?
H130 C50 H134 72.6 . . ?
H131 C50 H134 175.1 . . ?
H132 C50 H134 73.4 . . ?
H133 C50 H134 109.5 . . ?
Si10 C50 H135 126.3 . . ?
Si18 C50 H135 109.5 . . ?
H130 C50 H135 36.9 . . ?
H131 C50 H135 72.7 . . ?
H132 C50 H135 120.3 . . ?
H133 C50 H135 109.5 . . ?
H134 C50 H135 109.5 . . ?
C51 Si11 C52 110.8(2) . . ?
C51 Si11 C40 115.75(17) . . ?
C52 Si11 C40 109.8(2) . . ?
C51 Si11 C53 97.9(2) . . ?
C52 Si11 C53 115.1(4) . . ?
C40 Si11 C53 107.2(3) . . ?
Si11 C51 Si20 49.98(15) . . ?
Si11 C51 H136 109.5 . . ?
Si20 C51 H136 59.9 . . ?
Si11 C51 H137 109.5 . . ?
Si20 C51 H137 130.9 . . ?
H136 C51 H137 109.5 . . ?
Si11 C51 H138 109.5 . . ?
Si20 C51 H138 119.3 . . ?
H136 C51 H138 109.5 . . ?
H137 C51 H138 109.5 . . ?
Si11 C51 H139 136.3 . . ?
Si20 C51 H139 109.5 . . ?
H136 C51 H139 61.0 . . ?
H137 C51 H139 50.0 . . ?
H138 C51 H139 113.9 . . ?
Si11 C51 H140 61.1 . . ?
Si20 C51 H140 109.5 . . ?
H136 C51 H140 156.6 . . ?
H137 C51 H140 59.9 . . ?
H138 C51 H140 93.9 . . ?
H139 C51 H140 109.5 . . ?
Si11 C51 H141 113.9 . . ?
Si20 C51 H141 109.5 . . ?
H136 C51 H141 93.9 . . ?
H137 C51 H141 119.3 . . ?
H138 C51 H141 15.8 . . ?
H139 C51 H141 109.5 . . ?
H140 C51 H141 109.5 . . ?
Si11 C52 Si19 63.67(19) . . ?
Si11 C52 H142 109.5 . . ?
Si19 C52 H142 51.3 . . ?
Si11 C52 H143 109.5 . . ?
Si19 C52 H143 103.9 . . ?
H142 C52 H143 109.5 . . ?
Si11 C52 H144 109.5 . . ?
Si19 C52 H144 146.0 . . ?
H142 C52 H144 109.5 . . ?
H143 C52 H144 109.5 . . ?
Si11 C52 H145 152.4 . . ?
Si19 C52 H145 109.5 . . ?
H142 C52 H145 58.2 . . ?
H143 C52 H145 98.1 . . ?
H144 C52 H145 60.0 . . ?
Si11 C52 H146 97.7 . . ?
Si19 C52 H146 109.5 . . ?
H142 C52 H146 125.2 . . ?
H143 C52 H146 16.4 . . ?
H144 C52 H146 104.4 . . ?
H145 C52 H146 109.5 . . ?
Si11 C52 H147 54.8 . . ?
Si19 C52 H147 109.5 . . ?
H142 C52 H147 125.1 . . ?
H143 C52 H147 125.4 . . ?
H144 C52 H147 54.7 . . ?
H145 C52 H147 109.5 . . ?
H146 C52 H147 109.5 . . ?
Si11 C53 Si20 47.56(16) . . ?
Si11 C53 H148 109.5 . . ?
Si20 C53 H148 118.6 . . ?
Si11 C53 H149 109.5 . . ?
Si20 C53 H149 131.2 . . ?
H148 C53 H149 109.5 . . ?
Si11 C53 H150 109.5 . . ?
Si20 C53 H150 62.4 . . ?
H148 C53 H150 109.5 . . ?
H149 C53 H150 109.5 . . ?
Si11 C53 H151 129.8 . . ?
Si20 C53 H151 109.5 . . ?
H148 C53 H151 119.8 . . ?
H149 C53 H151 46.2 . . ?
H150 C53 H151 63.6 . . ?
Si11 C53 H152 120.1 . . ?
Si20 C53 H152 109.5 . . ?
H148 C53 H152 22.4 . . ?
H149 C53 H152 118.3 . . ?
H150 C53 H152 87.1 . . ?
H151 C53 H152 109.5 . . ?
Si11 C53 H153 62.2 . . ?
Si20 C53 H153 109.5 . . ?
H148 C53 H153 87.1 . . ?
H149 C53 H153 63.8 . . ?
H150 C53 H153 163.4 . . ?
H151 C53 H153 109.5 . . ?
H152 C53 H153 109.5 . . ?
C56 Si12 C54 102.8(2) . . ?
C56 Si12 C40 113.92(19) . . ?
C54 Si12 C40 113.46(16) . . ?
C56 Si12 C55 107.4(2) . . ?
C54 Si12 C55 110.09(19) . . ?
C40 Si12 C55 108.89(17) . . ?
Si19 C54 Si12 40.49(16) . . ?
Si19 C54 H154 114.3 . . ?
Si12 C54 H154 109.5 . . ?
Si19 C54 H155 70.3 . . ?
Si12 C54 H155 109.5 . . ?
H154 C54 H155 109.5 . . ?
Si19 C54 H156 133.4 . . ?
Si12 C54 H156 109.5 . . ?
H154 C54 H156 109.5 . . ?
H155 C54 H156 109.5 . . ?
Si19 C54 H157 109.5 . . ?
Si12 C54 H157 125.5 . . ?
H154 C54 H157 124.9 . . ?
H155 C54 H157 57.2 . . ?
H156 C54 H157 52.2 . . ?
Si19 C54 H158 109.5 . . ?
Si12 C54 H158 69.0 . . ?
H154 C54 H158 85.9 . . ?
H155 C54 H158 163.6 . . ?
H156 C54 H158 58.1 . . ?
H157 C54 H158 109.5 . . ?
Si19 C54 H159 109.5 . . ?
Si12 C54 H159 122.5 . . ?
H154 C54 H159 24.3 . . ?
H155 C54 H159 85.4 . . ?
H156 C54 H159 117.0 . . ?
H157 C54 H159 109.5 . . ?
H158 C54 H159 109.5 . . ?
Si12 C55 Si18 71.21(17) . . ?
Si12 C55 H160 109.5 . . ?
Si18 C55 H160 83.1 . . ?
Si12 C55 H161 109.5 . . ?
Si18 C55 H161 165.6 . . ?
H160 C55 H161 109.5 . . ?
Si12 C55 H162 109.5 . . ?
Si18 C55 H162 58.2 . . ?
H160 C55 H162 109.5 . . ?
H161 C55 H162 109.5 . . ?
Si12 C55 H163 49.8 . . ?
Si18 C55 H163 109.5 . . ?
H160 C55 H163 144.5 . . ?
H161 C55 H163 64.5 . . ?
H162 C55 H163 105.2 . . ?
Si12 C55 H164 154.0 . . ?
Si18 C55 H164 109.5 . . ?
H160 C55 H164 96.2 . . ?
H161 C55 H164 63.3 . . ?
H162 C55 H164 56.1 . . ?
H163 C55 H164 109.5 . . ?
Si12 C55 H165 93.9 . . ?
Si18 C55 H165 109.5 . . ?
H160 C55 H165 36.6 . . ?
H161 C55 H165 84.9 . . ?
H162 C55 H165 145.3 . . ?
H163 C55 H165 109.5 . . ?
H164 C55 H165 109.5 . . ?
Si12 C56 Si19 37.65(14) . . ?
Si12 C56 H166 109.5 . . ?
Si19 C56 H166 120.1 . . ?
Si12 C56 H167 109.5 . . ?
Si19 C56 H167 126.9 . . ?
H166 C56 H167 109.5 . . ?
Si12 C56 H168 109.5 . . ?
Si19 C56 H168 72.0 . . ?
H166 C56 H168 109.5 . . ?
H167 C56 H168 109.5 . . ?
Si12 C56 H169 123.6 . . ?
Si19 C56 H169 109.5 . . ?
H166 C56 H169 125.6 . . ?
H167 C56 H169 44.5 . . ?
H168 C56 H169 65.0 . . ?
Si12 C56 H170 123.3 . . ?
Si19 C56 H170 109.5 . . ?
H166 C56 H170 34.7 . . ?
H167 C56 H170 122.4 . . ?
H168 C56 H170 74.8 . . ?
H169 C56 H170 109.5 . . ?
Si12 C56 H171 71.8 . . ?
Si19 C56 H171 109.5 . . ?
H166 C56 H171 74.9 . . ?
H167 C56 H171 65.0 . . ?
H168 C56 H171 174.2 . . ?
H169 C56 H171 109.5 . . ?
H170 C56 H171 109.5 . . ?
C57 Si13 C58 109.72(19) . . ?
C57 Si13 C59 107.67(18) . . ?
C58 Si13 C59 108.0(2) . . ?
C57 Si13 C41 109.97(15) . . ?
C58 Si13 C41 107.10(16) . . ?
C59 Si13 C41 114.35(18) . . ?
Si13 C57 H172 109.5 . . ?
Si13 C57 H173 109.5 . . ?
H172 C57 H173 109.5 . . ?
Si13 C57 H174 109.5 . . ?
H172 C57 H174 109.5 . . ?
H173 C57 H174 109.5 . . ?
Si13 C58 H175 109.5 . . ?
Si13 C58 H176 109.5 . . ?
H175 C58 H176 109.5 . . ?
Si13 C58 H177 109.5 . . ?
H175 C58 H177 109.5 . . ?
H176 C58 H177 109.5 . . ?
Si13 C59 H178 109.5 . . ?
Si13 C59 H179 109.5 . . ?
H178 C59 H179 109.5 . . ?
Si13 C59 H180 109.5 . . ?
H178 C59 H180 109.5 . . ?
H179 C59 H180 109.5 . . ?
C62 Si14 C60 108.8(3) . . ?
C62 Si14 C61 108.9(4) . . ?
C60 Si14 C61 105.8(2) . . ?
C62 Si14 C41 107.80(18) . . ?
C60 Si14 C41 109.76(17) . . ?
C61 Si14 C41 115.6(2) . . ?
Si14 C60 H181 109.5 . . ?
Si14 C60 H182 109.5 . . ?
H181 C60 H182 109.5 . . ?
Si14 C60 H183 109.5 . . ?
H181 C60 H183 109.5 . . ?
H182 C60 H183 109.5 . . ?
Si14 C61 H184 109.5 . . ?
Si14 C61 H185 109.5 . . ?
H184 C61 H185 109.5 . . ?
Si14 C61 H186 109.5 . . ?
H184 C61 H186 109.5 . . ?
H185 C61 H186 109.5 . . ?
Si14 C62 H187 109.5 . . ?
Si14 C62 H188 109.5 . . ?
H187 C62 H188 109.5 . . ?
Si14 C62 H189 109.5 . . ?
H187 C62 H189 109.5 . . ?
H188 C62 H189 109.5 . . ?
C10 Si15 C63 114.5(16) . . ?
C10 Si15 C21 112.4(4) . . ?
C63 Si15 C21 110.5(18) . . ?
C10 Si15 C19 115.2(4) . . ?
C63 Si15 C19 93.7(15) . . ?
C21 Si15 C19 109.0(4) . . ?
Si15 C63 H190 109.5 . . ?
Si15 C63 H191 109.5 . . ?
H190 C63 H191 109.5 . . ?
Si15 C63 H192 109.5 . . ?
H190 C63 H192 109.5 . . ?
H191 C63 H192 109.5 . . ?
C23 Si16 C25 136.4(4) . . ?
C23 Si16 C10 109.6(4) . . ?
C25 Si16 C10 101.5(3) . . ?
C23 Si16 C22 90.8(4) . . ?
C25 Si16 C22 120.9(4) . . ?
C10 Si16 C22 87.4(3) . . ?
C10 Si17 C26 118.4(4) . . ?
C10 Si17 C24 114.9(4) . . ?
C26 Si17 C24 101.4(4) . . ?
C10 Si17 C18 97.1(3) . . ?
C26 Si17 C18 111.0(4) . . ?
C24 Si17 C18 114.8(3) . . ?
C49 Si18 C55 128.8(3) . . ?
C49 Si18 C40 109.7(2) . . ?
C55 Si18 C40 103.5(2) . . ?
C49 Si18 C50 99.1(3) . . ?
C55 Si18 C50 113.0(2) . . ?
C40 Si18 C50 99.1(3) . . ?
C40 Si19 C54 120.8(3) . . ?
C40 Si19 C52 105.0(2) . . ?
C54 Si19 C52 107.6(3) . . ?
C40 Si19 C56 108.1(3) . . ?
C54 Si19 C56 95.0(2) . . ?
C52 Si19 C56 121.3(3) . . ?
C40 Si20 C48 113.7(2) . . ?
C40 Si20 C51 108.1(2) . . ?
C48 Si20 C51 117.1(2) . . ?
C40 Si20 C53 104.1(3) . . ?
C48 Si20 C53 124.1(4) . . ?
C51 Si20 C53 86.0(3) . . ?

loop_
_geom_torsion_atom_site_label_1
_geom_torsion_atom_site_label_2
_geom_torsion_atom_site_label_3
_geom_torsion_atom_site_label_4
_geom_torsion
_geom_torsion_site_symmetry_1
_geom_torsion_site_symmetry_2
_geom_torsion_site_symmetry_3
_geom_torsion_site_symmetry_4
_geom_torsion_publ_flag
C3 Ge1 Ge2 C33 133.63(19) . . . . ?
C1 Ge1 Ge2 C33 -115.00(18) . . . . ?
C3 Ge1 Ge2 C2 -122.44(19) . . . . ?
C1 Ge1 Ge2 C2 -11.06(18) . . . . ?
C3 Ge1 C1 C2 153.5(2) . . . . ?
Ge2 Ge1 C1 C2 14.3(2) . . . . ?
Ge1 C1 C2 Ge2 -17.3(3) . . . . ?
C33 Ge2 C2 C1 153.3(2) . . . . ?
Ge1 Ge2 C2 C1 14.5(2) . . . . ?
C1 Ge1 C3 C4 71.6(3) . . . . ?
Ge2 Ge1 C3 C4 169.58(16) . . . . ?
C1 Ge1 C3 C8 -105.7(3) . . . . ?
Ge2 Ge1 C3 C8 -7.7(3) . . . . ?
C8 C3 C4 C5 3.3(4) . . . . ?
Ge1 C3 C4 C5 -174.1(2) . . . . ?
C8 C3 C4 C9 -176.5(3) . . . . ?
Ge1 C3 C4 C9 6.1(4) . . . . ?
C3 C4 C5 C6 -1.3(5) . . . . ?
C9 C4 C5 C6 178.5(3) . . . . ?
C4 C5 C6 C7 -1.3(4) . . . . ?
C4 C5 C6 C10 177.8(3) . . . . ?
C5 C6 C7 C8 1.9(4) . . . . ?
C10 C6 C7 C8 -177.2(3) . . . . ?
C6 C7 C8 C3 0.0(5) . . . . ?
C6 C7 C8 C11 -180.0(3) . . . . ?
C4 C3 C8 C7 -2.7(4) . . . . ?
Ge1 C3 C8 C7 174.6(2) . . . . ?
C4 C3 C8 C11 177.3(3) . . . . ?
Ge1 C3 C8 C11 -5.4(4) . . . . ?
C5 C4 C9 Si2 64.3(3) . . . . ?
C3 C4 C9 Si2 -116.0(3) . . . . ?
C5 C4 C9 Si1 -76.0(3) . . . . ?
C3 C4 C9 Si1 103.8(3) . . . . ?
C7 C6 C10 Si15 -140.5(4) . . . . ?
C5 C6 C10 Si15 40.5(5) . . . . ?
C7 C6 C10 Si17 81.9(4) . . . . ?
C5 C6 C10 Si17 -97.1(4) . . . . ?
C7 C6 C10 Si4 -79.6(3) . . . . ?
C5 C6 C10 Si4 101.3(3) . . . . ?
C7 C6 C10 Si5 44.0(4) . . . . ?
C5 C6 C10 Si5 -135.1(3) . . . . ?
C7 C6 C10 Si3 160.2(2) . . . . ?
C5 C6 C10 Si3 -18.9(4) . . . . ?
C7 C6 C10 Si16 -28.7(4) . . . . ?
C5 C6 C10 Si16 152.3(3) . . . . ?
C7 C8 C11 Si6 68.9(3) . . . . ?
C3 C8 C11 Si6 -111.2(3) . . . . ?
C7 C8 C11 Si7 -72.9(3) . . . . ?
C3 C8 C11 Si7 107.1(3) . . . . ?
C4 C9 Si1 C14 68.2(3) . . . . ?
Si2 C9 Si1 C14 -70.4(3) . . . . ?
C4 C9 Si1 C13 -169.9(2) . . . . ?
Si2 C9 Si1 C13 51.5(2) . . . . ?
C4 C9 Si1 C12 -52.2(3) . . . . ?
Si2 C9 Si1 C12 169.2(2) . . . . ?
C4 C9 Si2 C16 -95.1(3) . . . . ?
Si1 C9 Si2 C16 42.0(3) . . . . ?
C4 C9 Si2 C17 27.7(3) . . . . ?
Si1 C9 Si2 C17 164.75(18) . . . . ?
C4 C9 Si2 C15 146.2(2) . . . . ?
Si1 C9 Si2 C15 -76.8(2) . . . . ?
C6 C10 Si3 C18 -63.3(3) . . . . ?
Si15 C10 Si3 C18 -166.3(3) . . . . ?
Si17 C10 Si3 C18 36.3(3) . . . . ?
Si4 C10 Si3 C18 176.7(2) . . . . ?
Si5 C10 Si3 C18 54.6(2) . . . . ?
Si16 C10 Si3 C18 130.8(4) . . . . ?
C6 C10 Si3 C19 60.7(3) . . . . ?
Si15 C10 Si3 C19 -42.2(3) . . . . ?
Si17 C10 Si3 C19 160.4(3) . . . . ?
Si4 C10 Si3 C19 -59.2(2) . . . . ?
Si5 C10 Si3 C19 178.65(18) . . . . ?
Si16 C10 Si3 C19 -105.1(4) . . . . ?
C6 C10 Si3 C20 177.1(3) . . . . ?
Si15 C10 Si3 C20 74.2(4) . . . . ?
Si17 C10 Si3 C20 -83.2(4) . . . . ?
Si4 C10 Si3 C20 57.2(3) . . . . ?
Si5 C10 Si3 C20 -64.9(3) . . . . ?
Si16 C10 Si3 C20 11.3(5) . . . . ?
C19 Si3 C18 Si17 -157.1(2) . . . . ?
C20 Si3 C18 Si17 95.3(3) . . . . ?
C10 Si3 C18 Si17 -29.0(2) . . . . ?
C18 Si3 C19 Si15 160.4(3) . . . . ?
C20 Si3 C19 Si15 -88.0(3) . . . . ?
C10 Si3 C19 Si15 36.0(3) . . . . ?
C6 C10 Si4 C21 -66.1(3) . . . . ?
Si15 C10 Si4 C21 40.7(4) . . . . ?
Si17 C10 Si4 C21 143.7(5) . . . . ?
Si5 C10 Si4 C21 173.8(3) . . . . ?
Si3 C10 Si4 C21 57.2(3) . . . . ?
Si16 C10 Si4 C21 -158.3(4) . . . . ?
C6 C10 Si4 C22 167.7(5) . . . . ?
Si15 C10 Si4 C22 -85.4(5) . . . . ?
Si17 C10 Si4 C22 17.6(7) . . . . ?
Si5 C10 Si4 C22 47.7(5) . . . . ?
Si3 C10 Si4 C22 -69.0(5) . . . . ?
Si16 C10 Si4 C22 75.6(5) . . . . ?
C6 C10 Si4 C23 51.5(3) . . . . ?
Si15 C10 Si4 C23 158.4(3) . . . . ?
Si17 C10 Si4 C23 -98.7(5) . . . . ?
Si5 C10 Si4 C23 -68.6(3) . . . . ?
Si3 C10 Si4 C23 174.8(2) . . . . ?
Si16 C10 Si4 C23 -40.7(3) . . . . ?
C22 Si4 C21 Si15 91.2(4) . . . . ?
C10 Si4 C21 Si15 -36.5(3) . . . . ?
C23 Si4 C21 Si15 -158.7(3) . . . . ?
C21 Si4 C22 Si16 163.8(3) . . . . ?
C10 Si4 C22 Si16 -69.0(3) . . . . ?
C23 Si4 C22 Si16 52.7(3) . . . . ?
C21 Si4 C23 Si16 171.3(4) . . . . ?
C22 Si4 C23 Si16 -73.3(4) . . . . ?
C10 Si4 C23 Si16 49.1(3) . . . . ?
C6 C10 Si5 C24 155.4(3) . . . . ?
Si15 C10 Si5 C24 -18.4(5) . . . . ?
Si17 C10 Si5 C24 64.4(4) . . . . ?
Si4 C10 Si5 C24 -84.6(3) . . . . ?
Si3 C10 Si5 C24 34.0(3) . . . . ?
Si16 C10 Si5 C24 -106.8(3) . . . . ?
C6 C10 Si5 C26 36.9(3) . . . . ?
Si15 C10 Si5 C26 -137.0(4) . . . . ?
Si17 C10 Si5 C26 -54.2(4) . . . . ?
Si4 C10 Si5 C26 156.88(19) . . . . ?
Si3 C10 Si5 C26 -84.60(19) . . . . ?
Si16 C10 Si5 C26 134.7(2) . . . . ?
C6 C10 Si5 C25 -84.4(3) . . . . ?
Si15 C10 Si5 C25 101.7(5) . . . . ?
Si17 C10 Si5 C25 -175.5(4) . . . . ?
Si4 C10 Si5 C25 35.6(3) . . . . ?
Si3 C10 Si5 C25 154.11(19) . . . . ?
Si16 C10 Si5 C25 13.4(3) . . . . ?
C26 Si5 C24 Si17 64.0(4) . . . . ?
C10 Si5 C24 Si17 -56.6(4) . . . . ?
C25 Si5 C24 Si17 178.6(4) . . . . ?
C24 Si5 C25 Si16 113.4(3) . . . . ?
C26 Si5 C25 Si16 -135.2(2) . . . . ?
C10 Si5 C25 Si16 -14.2(3) . . . . ?
C24 Si5 C26 Si17 -73.0(4) . . . . ?
C10 Si5 C26 Si17 53.0(4) . . . . ?
C25 Si5 C26 Si17 176.4(4) . . . . ?
C8 C11 Si6 C29 152.5(2) . . . . ?
Si7 C11 Si6 C29 -68.5(2) . . . . ?
C8 C11 Si6 C27 35.4(3) . . . . ?
Si7 C11 Si6 C27 174.5(2) . . . . ?
C8 C11 Si6 C28 -87.6(3) . . . . ?
Si7 C11 Si6 C28 51.5(3) . . . . ?
C8 C11 Si7 C31 81.9(3) . . . . ?
Si6 C11 Si7 C31 -56.9(3) . . . . ?
C8 C11 Si7 C32 -157.2(2) . . . . ?
Si6 C11 Si7 C32 64.0(2) . . . . ?
C8 C11 Si7 C30 -41.0(3) . . . . ?
Si6 C11 Si7 C30 -179.8(2) . . . . ?
C2 Ge2 C33 C38 90.9(3) . . . . ?
Ge1 Ge2 C33 C38 -177.50(15) . . . . ?
C2 Ge2 C33 C34 -78.8(3) . . . . ?
Ge1 Ge2 C33 C34 12.9(3) . . . . ?
C38 C33 C34 C35 -6.0(4) . . . . ?
Ge2 C33 C34 C35 163.4(2) . . . . ?
C38 C33 C34 C39 172.8(3) . . . . ?
Ge2 C33 C34 C39 -17.7(4) . . . . ?
C33 C34 C35 C36 1.1(4) . . . . ?
C39 C34 C35 C36 -177.8(3) . . . . ?
C34 C35 C36 C37 4.5(4) . . . . ?
C34 C35 C36 C40 -178.1(3) . . . . ?
C35 C36 C37 C38 -5.5(4) . . . . ?
C40 C36 C37 C38 177.2(3) . . . . ?
C36 C37 C38 C33 0.8(4) . . . . ?
C36 C37 C38 C41 -178.5(3) . . . . ?
C34 C33 C38 C37 5.2(4) . . . . ?
Ge2 C33 C38 C37 -164.7(2) . . . . ?
C34 C33 C38 C41 -175.5(3) . . . . ?
Ge2 C33 C38 C41 14.6(4) . . . . ?
C35 C34 C39 Si9 -55.6(3) . . . . ?
C33 C34 C39 Si9 125.5(3) . . . . ?
C35 C34 C39 Si8 84.4(3) . . . . ?
C33 C34 C39 Si8 -94.5(3) . . . . ?
C37 C36 C40 Si19 -49.7(4) . . . . ?
C35 C36 C40 Si19 133.2(3) . . . . ?
C37 C36 C40 Si20 -177.7(3) . . . . ?
C35 C36 C40 Si20 5.2(4) . . . . ?
C37 C36 C40 Si10 116.2(3) . . . . ?
C35 C36 C40 Si10 -60.9(3) . . . . ?
C37 C36 C40 Si12 -5.3(4) . . . . ?
C35 C36 C40 Si12 177.6(2) . . . . ?
C37 C36 C40 Si11 -122.9(3) . . . . ?
C35 C36 C40 Si11 60.0(3) . . . . ?
C37 C36 C40 Si18 68.6(3) . . . . ?
C35 C36 C40 Si18 -108.6(3) . . . . ?
C37 C38 C41 Si14 -64.2(3) . . . . ?
C33 C38 C41 Si14 116.5(3) . . . . ?
C37 C38 C41 Si13 74.7(3) . . . . ?
C33 C38 C41 Si13 -104.6(3) . . . . ?
C34 C39 Si8 C44 -61.5(2) . . . . ?
Si9 C39 Si8 C44 77.6(2) . . . . ?
C34 C39 Si8 C43 59.9(3) . . . . ?
Si9 C39 Si8 C43 -160.9(2) . . . . ?
C34 C39 Si8 C42 177.6(2) . . . . ?
Si9 C39 Si8 C42 -43.2(2) . . . . ?
C34 C39 Si9 C45 -150.0(2) . . . . ?
Si8 C39 Si9 C45 74.0(2) . . . . ?
C34 C39 Si9 C47 90.7(2) . . . . ?
Si8 C39 Si9 C47 -45.4(2) . . . . ?
C34 C39 Si9 C46 -34.9(3) . . . . ?
Si8 C39 Si9 C46 -170.98(19) . . . . ?
C36 C40 Si10 C50 -155.6(3) . . . . ?
Si19 C40 Si10 C50 5.2(4) . . . . ?
Si20 C40 Si10 C50 99.5(3) . . . . ?
Si12 C40 Si10 C50 -30.9(3) . . . . ?
Si11 C40 Si10 C50 84.1(3) . . . . ?
Si18 C40 Si10 C50 -66.9(3) . . . . ?
C36 C40 Si10 C48 78.8(2) . . . . ?
Si19 C40 Si10 C48 -120.4(3) . . . . ?
Si20 C40 Si10 C48 -26.1(2) . . . . ?
Si12 C40 Si10 C48 -156.52(18) . . . . ?
Si11 C40 Si10 C48 -41.5(2) . . . . ?
Si18 C40 Si10 C48 167.5(2) . . . . ?
C36 C40 Si10 C49 -41.4(3) . . . . ?
Si19 C40 Si10 C49 119.5(3) . . . . ?
Si20 C40 Si10 C49 -146.28(19) . . . . ?
Si12 C40 Si10 C49 83.3(2) . . . . ?
Si11 C40 Si10 C49 -161.71(18) . . . . ?
Si18 C40 Si10 C49 47.4(2) . . . . ?
C50 Si10 C48 Si20 -104.1(3) . . . . ?
C40 Si10 C48 Si20 25.8(2) . . . . ?
C49 Si10 C48 Si20 143.4(2) . . . . ?
C50 Si10 C49 Si18 68.0(3) . . . . ?
C40 Si10 C49 Si18 -54.8(2) . . . . ?
C48 Si10 C49 Si18 -176.6(2) . . . . ?
C40 Si10 C50 Si18 62.0(2) . . . . ?
C48 Si10 C50 Si18 -170.1(2) . . . . ?
C49 Si10 C50 Si18 -53.3(2) . . . . ?
C36 C40 Si11 C51 -50.7(3) . . . . ?
Si19 C40 Si11 C51 -157.8(2) . . . . ?
Si20 C40 Si11 C51 51.3(2) . . . . ?
Si10 C40 Si11 C51 68.8(2) . . . . ?
Si12 C40 Si11 C51 -173.8(2) . . . . ?
Si18 C40 Si11 C51 108.5(4) . . . . ?
C36 C40 Si11 C52 75.7(3) . . . . ?
Si19 C40 Si11 C52 -31.4(3) . . . . ?
Si20 C40 Si11 C52 177.6(3) . . . . ?
Si10 C40 Si11 C52 -164.8(2) . . . . ?
Si12 C40 Si11 C52 -47.4(3) . . . . ?
Si18 C40 Si11 C52 -125.1(4) . . . . ?
C36 C40 Si11 C53 -158.7(3) . . . . ?
Si19 C40 Si11 C53 94.2(3) . . . . ?
Si20 C40 Si11 C53 -56.7(3) . . . . ?
Si10 C40 Si11 C53 -39.2(3) . . . . ?
Si12 C40 Si11 C53 78.2(3) . . . . ?
Si18 C40 Si11 C53 0.5(5) . . . . ?
C52 Si11 C51 Si20 -172.0(2) . . . . ?
C40 Si11 C51 Si20 -46.2(2) . . . . ?
C53 Si11 C51 Si20 67.3(3) . . . . ?
C51 Si11 C52 Si19 156.6(2) . . . . ?
C40 Si11 C52 Si19 27.5(2) . . . . ?
C53 Si11 C52 Si19 -93.5(3) . . . . ?
C51 Si11 C53 Si20 -68.8(2) . . . . ?
C52 Si11 C53 Si20 173.8(3) . . . . ?
C40 Si11 C53 Si20 51.4(2) . . . . ?
C36 C40 Si12 C56 -164.5(3) . . . . ?
Si19 C40 Si12 C56 -67.3(3) . . . . ?
Si20 C40 Si12 C56 5.7(4) . . . . ?
Si10 C40 Si12 C56 74.4(3) . . . . ?
Si11 C40 Si12 C56 -44.2(3) . . . . ?
Si18 C40 Si12 C56 101.1(2) . . . . ?
C36 C40 Si12 C54 -47.3(3) . . . . ?
Si19 C40 Si12 C54 49.9(2) . . . . ?
Si20 C40 Si12 C54 122.8(3) . . . . ?
Si10 C40 Si12 C54 -168.51(17) . . . . ?
Si11 C40 Si12 C54 72.9(2) . . . . ?
Si18 C40 Si12 C54 -141.76(19) . . . . ?
C36 C40 Si12 C55 75.7(3) . . . . ?
Si19 C40 Si12 C55 172.8(3) . . . . ?
Si20 C40 Si12 C55 -114.2(3) . . . . ?
Si10 C40 Si12 C55 -45.5(2) . . . . ?
Si11 C40 Si12 C55 -164.08(18) . . . . ?
Si18 C40 Si12 C55 -18.8(2) . . . . ?
C56 Si12 C54 Si19 75.5(3) . . . . ?
C40 Si12 C54 Si19 -48.0(2) . . . . ?
C55 Si12 C54 Si19 -170.3(2) . . . . ?
C56 Si12 C55 Si18 -104.8(2) . . . . ?
C54 Si12 C55 Si18 143.96(18) . . . . ?
C40 Si12 C55 Si18 19.0(2) . . . . ?
C54 Si12 C56 Si19 -65.6(2) . . . . ?
C40 Si12 C56 Si19 57.6(2) . . . . ?
C55 Si12 C56 Si19 178.2(2) . . . . ?
C38 C41 Si13 C57 12.5(3) . . . . ?
Si14 C41 Si13 C57 149.91(18) . . . . ?
C38 C41 Si13 C58 131.7(2) . . . . ?
Si14 C41 Si13 C58 -90.9(2) . . . . ?
C38 C41 Si13 C59 -108.8(3) . . . . ?
Si14 C41 Si13 C59 28.7(3) . . . . ?
C38 C41 Si14 C62 -45.9(4) . . . . ?
Si13 C41 Si14 C62 176.7(3) . . . . ?
C38 C41 Si14 C60 -164.3(2) . . . . ?
Si13 C41 Si14 C60 58.3(2) . . . . ?
C38 C41 Si14 C61 76.1(3) . . . . ?
Si13 C41 Si14 C61 -61.3(3) . . . . ?
C6 C10 Si15 C63 -173.3(18) . . . . ?
Si17 C10 Si15 C63 -44.5(19) . . . . ?
Si4 C10 Si15 C63 90.0(18) . . . . ?
Si5 C10 Si15 C63 0.3(19) . . . . ?
Si3 C10 Si15 C63 -70.7(18) . . . . ?
Si16 C10 Si15 C63 75.2(18) . . . . ?
C6 C10 Si15 C21 59.4(5) . . . . ?
Si17 C10 Si15 C21 -171.8(4) . . . . ?
Si4 C10 Si15 C21 -37.3(3) . . . . ?
Si5 C10 Si15 C21 -126.9(4) . . . . ?
Si3 C10 Si15 C21 162.1(5) . . . . ?
Si16 C10 Si15 C21 -52.0(5) . . . . ?
C6 C10 Si15 C19 -66.3(5) . . . . ?
Si17 C10 Si15 C19 62.6(5) . . . . ?
Si4 C10 Si15 C19 -162.9(5) . . . . ?
Si5 C10 Si15 C19 107.4(4) . . . . ?
Si3 C10 Si15 C19 36.4(3) . . . . ?
Si16 C10 Si15 C19 -177.7(4) . . . . ?
Si4 C21 Si15 C10 40.2(3) . . . . ?
Si4 C21 Si15 C63 -89.1(15) . . . . ?
Si4 C21 Si15 C19 169.3(4) . . . . ?
Si3 C19 Si15 C10 -41.2(3) . . . . ?
Si3 C19 Si15 C63 78.1(17) . . . . ?
Si3 C19 Si15 C21 -168.7(5) . . . . ?
Si4 C23 Si16 C25 -173.6(7) . . . . ?
Si4 C23 Si16 C10 -40.7(2) . . . . ?
Si4 C23 Si16 C22 46.8(3) . . . . ?
Si5 C25 Si16 C23 147.2(6) . . . . ?
Si5 C25 Si16 C10 11.9(2) . . . . ?
Si5 C25 Si16 C22 -81.9(4) . . . . ?
C6 C10 Si16 C23 -56.6(4) . . . . ?
Si15 C10 Si16 C23 62.2(5) . . . . ?
Si17 C10 Si16 C23 -166.7(4) . . . . ?
Si4 C10 Si16 C23 45.9(3) . . . . ?
Si5 C10 Si16 C23 -161.2(4) . . . . ?
Si3 C10 Si16 C23 110.1(4) . . . . ?
C6 C10 Si16 C25 92.5(3) . . . . ?
Si15 C10 Si16 C25 -148.8(4) . . . . ?
Si17 C10 Si16 C25 -17.7(4) . . . . ?
Si4 C10 Si16 C25 -165.1(4) . . . . ?
Si5 C10 Si16 C25 -12.2(2) . . . . ?
Si3 C10 Si16 C25 -100.9(4) . . . . ?
C6 C10 Si16 C22 -146.5(3) . . . . ?
Si15 C10 Si16 C22 -27.7(4) . . . . ?
Si17 C10 Si16 C22 103.3(4) . . . . ?
Si4 C10 Si16 C22 -44.0(3) . . . . ?
Si5 C10 Si16 C22 108.8(3) . . . . ?
Si3 C10 Si16 C22 20.1(5) . . . . ?
Si4 C22 Si16 C23 -60.7(3) . . . . ?
Si4 C22 Si16 C25 150.7(5) . . . . ?
Si4 C22 Si16 C10 48.9(2) . . . . ?
C6 C10 Si17 C26 -34.4(5) . . . . ?
Si15 C10 Si17 C26 -166.7(4) . . . . ?
Si4 C10 Si17 C26 116.2(5) . . . . ?
Si5 C10 Si17 C26 65.7(4) . . . . ?
Si3 C10 Si17 C26 -144.9(4) . . . . ?
Si16 C10 Si17 C26 74.4(5) . . . . ?
C6 C10 Si17 C24 -154.3(3) . . . . ?
Si15 C10 Si17 C24 73.3(5) . . . . ?
Si4 C10 Si17 C24 -3.7(7) . . . . ?
Si5 C10 Si17 C24 -54.2(3) . . . . ?
Si3 C10 Si17 C24 95.2(4) . . . . ?
Si16 C10 Si17 C24 -45.5(5) . . . . ?
C6 C10 Si17 C18 84.1(3) . . . . ?
Si15 C10 Si17 C18 -48.2(5) . . . . ?
Si4 C10 Si17 C18 -125.3(4) . . . . ?
Si5 C10 Si17 C18 -175.8(5) . . . . ?
Si3 C10 Si17 C18 -26.41(19) . . . . ?
Si16 C10 Si17 C18 -167.1(3) . . . . ?
Si5 C26 Si17 C10 -67.0(4) . . . . ?
Si5 C26 Si17 C24 59.7(3) . . . . ?
Si5 C26 Si17 C18 -177.9(5) . . . . ?
Si5 C24 Si17 C10 61.3(4) . . . . ?
Si5 C24 Si17 C26 -67.6(3) . . . . ?
Si5 C24 Si17 C18 172.6(6) . . . . ?
Si3 C18 Si17 C10 30.3(2) . . . . ?
Si3 C18 Si17 C26 154.3(4) . . . . ?
Si3 C18 Si17 C24 -91.4(4) . . . . ?
Si10 C49 Si18 C55 179.4(4) . . . . ?
Si10 C49 Si18 C40 52.05(19) . . . . ?
Si10 C49 Si18 C50 -51.0(2) . . . . ?
Si12 C55 Si18 C49 -147.4(3) . . . . ?
Si12 C55 Si18 C40 -17.67(19) . . . . ?
Si12 C55 Si18 C50 88.5(3) . . . . ?
C36 C40 Si18 C49 46.5(3) . . . . ?
Si19 C40 Si18 C49 166.3(3) . . . . ?
Si20 C40 Si18 C49 -70.4(3) . . . . ?
Si10 C40 Si18 C49 -57.8(3) . . . . ?
Si12 C40 Si18 C49 158.2(3) . . . . ?
Si11 C40 Si18 C49 -113.6(4) . . . . ?
C36 C40 Si18 C55 -94.0(3) . . . . ?
Si19 C40 Si18 C55 25.8(3) . . . . ?
Si20 C40 Si18 C55 149.2(2) . . . . ?
Si10 C40 Si18 C55 161.7(3) . . . . ?
Si12 C40 Si18 C55 17.75(19) . . . . ?
Si11 C40 Si18 C55 106.0(4) . . . . ?
C36 C40 Si18 C50 149.6(2) . . . . ?
Si19 C40 Si18 C50 -90.6(3) . . . . ?
Si20 C40 Si18 C50 32.7(3) . . . . ?
Si10 C40 Si18 C50 45.29(18) . . . . ?
Si12 C40 Si18 C50 -98.7(2) . . . . ?
Si11 C40 Si18 C50 -10.5(4) . . . . ?
Si10 C50 Si18 C49 62.7(2) . . . . ?
Si10 C50 Si18 C55 -158.1(3) . . . . ?
Si10 C50 Si18 C40 -49.12(18) . . . . ?
C36 C40 Si19 C54 45.2(4) . . . . ?
Si20 C40 Si19 C54 172.3(3) . . . . ?
Si10 C40 Si19 C54 -115.1(3) . . . . ?
Si12 C40 Si19 C54 -56.0(3) . . . . ?
Si11 C40 Si19 C54 148.1(3) . . . . ?
Si18 C40 Si19 C54 -67.8(4) . . . . ?
C36 C40 Si19 C52 -76.5(3) . . . . ?
Si20 C40 Si19 C52 50.7(3) . . . . ?
Si10 C40 Si19 C52 123.2(3) . . . . ?
Si12 C40 Si19 C52 -177.7(3) . . . . ?
Si11 C40 Si19 C52 26.5(2) . . . . ?
Si18 C40 Si19 C52 170.6(2) . . . . ?
C36 C40 Si19 C56 152.7(3) . . . . ?
Si20 C40 Si19 C56 -80.1(3) . . . . ?
Si10 C40 Si19 C56 -7.5(4) . . . . ?
Si12 C40 Si19 C56 51.5(2) . . . . ?
Si11 C40 Si19 C56 -104.3(2) . . . . ?
Si18 C40 Si19 C56 39.8(3) . . . . ?
Si12 C54 Si19 C40 57.8(3) . . . . ?
Si12 C54 Si19 C52 178.2(3) . . . . ?
Si12 C54 Si19 C56 -56.8(2) . . . . ?
Si11 C52 Si19 C40 -29.1(2) . . . . ?
Si11 C52 Si19 C54 -159.0(2) . . . . ?
Si11 C52 Si19 C56 93.5(3) . . . . ?
Si12 C56 Si19 C40 -59.8(2) . . . . ?
Si12 C56 Si19 C54 64.9(2) . . . . ?
Si12 C56 Si19 C52 179.0(3) . . . . ?
C36 C40 Si20 C48 -73.6(3) . . . . ?
Si19 C40 Si20 C48 158.5(3) . . . . ?
Si10 C40 Si20 C48 26.4(2) . . . . ?
Si12 C40 Si20 C48 116.0(3) . . . . ?
Si11 C40 Si20 C48 -172.3(3) . . . . ?
Si18 C40 Si20 C48 36.6(3) . . . . ?
C36 C40 Si20 C51 58.2(3) . . . . ?
Si19 C40 Si20 C51 -69.7(3) . . . . ?
Si10 C40 Si20 C51 158.2(2) . . . . ?
Si12 C40 Si20 C51 -112.2(3) . . . . ?
Si11 C40 Si20 C51 -40.51(18) . . . . ?
Si18 C40 Si20 C51 168.4(2) . . . . ?
C36 C40 Si20 C53 148.6(4) . . . . ?
Si19 C40 Si20 C53 20.7(4) . . . . ?
Si10 C40 Si20 C53 -111.4(3) . . . . ?
Si12 C40 Si20 C53 -21.8(5) . . . . ?
Si11 C40 Si20 C53 49.9(3) . . . . ?
Si18 C40 Si20 C53 -101.2(4) . . . . ?
Si10 C48 Si20 C40 -26.3(2) . . . . ?
Si10 C48 Si20 C51 -153.6(2) . . . . ?
Si10 C48 Si20 C53 101.8(3) . . . . ?
Si11 C51 Si20 C40 45.34(19) . . . . ?
Si11 C51 Si20 C48 175.2(3) . . . . ?
Si11 C51 Si20 C53 -58.2(3) . . . . ?
Si11 C53 Si20 C40 -53.2(2) . . . . ?
Si11 C53 Si20 C48 174.7(3) . . . . ?
Si11 C53 Si20 C51 54.42(18) . . . . ?

_diffrn_measured_fraction_theta_max 0.989
_diffrn_reflns_theta_full        25.50
_diffrn_measured_fraction_theta_full 0.989
_refine_diff_density_max         0.829
_refine_diff_density_min         -0.797
_refine_diff_density_rms         0.153
####################################################################### 
# 
# This file contains crystal structure data downloaded from the 
# Cambridge Structural Database (CSD) hosted by the Cambridge 
# Crystallographic Data Centre (CCDC).
# 
# Full information about CCDC data access policies and citation 
# guidelines are available at http://www.ccdc.cam.ac.uk/access/V1 
# 
# Audit and citation data items may have been added by the CCDC. 
# Please retain this information to preserve the provenance of 
# this file and to allow appropriate attribution of the data. 
# 
#######################################################################

data_comp11
_database_code_depnum_ccdc_archive 'CCDC 1054595'
_audit_update_record             
;
2015-03-17 deposited with the CCDC.
2015-06-24 downloaded from the CCDC.
;


_audit_creation_method           SHELXL-97
_chemical_name_systematic        
; 
 ? 
;
_chemical_name_common            ?
_chemical_melting_point          ?
_chemical_formula_moiety         'C66 H146 Ge2 Si14, 2 (C7H8)'
_chemical_formula_sum            'C80 H162 Ge2 Si14'
_chemical_formula_weight         1662.54

loop_
_atom_type_symbol
_atom_type_description
_atom_type_scat_dispersion_real
_atom_type_scat_dispersion_imag
_atom_type_scat_source
C C 0.0033 0.0016 'International Tables Vol C Tables 4.2.6.8 and 6.1.1.4'
H H 0.0000 0.0000 'International Tables Vol C Tables 4.2.6.8 and 6.1.1.4'
Si Si 0.0817 0.0704 'International Tables Vol C Tables 4.2.6.8 and 6.1.1.4'
Ge Ge 0.1547 1.8001 'International Tables Vol C Tables 4.2.6.8 and 6.1.1.4'

_symmetry_cell_setting           monoclinic
_symmetry_space_group_name_H-M   P21/a
_symmetry_space_group_name_Hall  '-P 2yab '
_symmetry_Int_Tables_number      14

loop_
_symmetry_equiv_pos_as_xyz
'x, y, z'
'-x+1/2, y+1/2, -z'
'-x, -y, -z'
'x-1/2, -y-1/2, z'

_cell_length_a                   12.7486(2)
_cell_length_b                   20.8969(4)
_cell_length_c                   18.9393(3)
_cell_angle_alpha                90.00
_cell_angle_beta                 103.2478(7)
_cell_angle_gamma                90.00
_cell_volume                     4911.27(14)
_cell_formula_units_Z            2
_cell_measurement_temperature    103(2)
_cell_measurement_reflns_used    ?
_cell_measurement_theta_min      1.91
_cell_measurement_theta_max      26.0

_exptl_crystal_description       prism
_exptl_crystal_colour            colorless
_exptl_crystal_size_max          0.10
_exptl_crystal_size_mid          0.02
_exptl_crystal_size_min          0.01
_exptl_crystal_density_meas      ?
_exptl_crystal_density_diffrn    1.124
_exptl_crystal_density_method    'not measured'
_exptl_crystal_F_000             1804
_exptl_absorpt_coefficient_mu    0.819
_exptl_absorpt_correction_type   multi-scan
_exptl_absorpt_correction_T_min  0.9225
_exptl_absorpt_correction_T_max  0.9919
_exptl_absorpt_process_details   
;
 MULABS - Empirical Correction for Absorption Anisotropy.
 Blessing, R. H., Acta Cryst., A51, 33-38 (1995).
;


_exptl_special_details           
; 
 ? 
;

_diffrn_ambient_temperature      103(2)
_diffrn_radiation_wavelength     0.71075
_diffrn_radiation_type           MoK\a
_diffrn_radiation_source         'rotating-anode X-ray tube'
_diffrn_radiation_monochromator  Confocal
_diffrn_measurement_device_type  'Rigaku VariMax Saturn'
_diffrn_measurement_method       \w
_diffrn_reflns_number            44247
_diffrn_reflns_av_R_equivalents  0.0515
_diffrn_reflns_av_sigmaI/netI    0.0328
_diffrn_reflns_limit_h_min       -15
_diffrn_reflns_limit_h_max       15
_diffrn_reflns_limit_k_min       -25
_diffrn_reflns_limit_k_max       25
_diffrn_reflns_limit_l_min       -23
_diffrn_reflns_limit_l_max       23
_diffrn_reflns_theta_min         1.91
_diffrn_reflns_theta_max         26.00
_reflns_number_total             9642
_reflns_number_gt                8023
_reflns_threshold_expression     >2sigma(I)

_computing_data_collection       CrystalClear
_computing_cell_refinement       HKL2000
_computing_data_reduction        HKL2000
_computing_structure_solution    SIR2004
_computing_structure_refinement  'SHELXL-97 (Sheldrick, 1997)'
_computing_molecular_graphics    'Yadokari-XG 2011 (Wakita Nemoto et al., 2011)'
_computing_publication_material  
;Yadokari-XG 2011 (Wakita,Nemoto et al., 2011)
;

_refine_special_details          
; 
 Refinement of F^2^ against ALL reflections.  The weighted R-factor wR and 
 goodness of fit S are based on F^2^, conventional R-factors R are based 
 on F, with F set to zero for negative F^2^. The threshold expression of 
 F^2^ > 2sigma(F^2^) is used only for calculating R-factors(gt) etc. and is 
 not relevant to the choice of reflections for refinement.  R-factors based 
 on F^2^ are statistically about twice as large as those based on F, and R- 
 factors based on ALL data will be even larger. 
;

_refine_ls_structure_factor_coef Fsqd
_refine_ls_matrix_type           full
_refine_ls_weighting_scheme      calc
_refine_ls_weighting_details     
'calc w=1/[\s^2^(Fo^2^)+(0.0412P)^2^+3.3946P] where P=(Fo^2^+2Fc^2^)/3'
_atom_sites_solution_primary     direct
_atom_sites_solution_secondary   difmap
_atom_sites_solution_hydrogens   geom
_refine_ls_hydrogen_treatment    constr
_refine_ls_extinction_method     none
_refine_ls_extinction_coef       ?
_refine_ls_number_reflns         9642
_refine_ls_number_parameters     555
_refine_ls_number_restraints     0
_refine_ls_R_factor_all          0.0495
_refine_ls_R_factor_gt           0.0377
_refine_ls_wR_factor_ref         0.0977
_refine_ls_wR_factor_gt          0.0902
_refine_ls_goodness_of_fit_ref   1.051
_refine_ls_restrained_S_all      1.051
_refine_ls_shift/su_max          0.002
_refine_ls_shift/su_mean         0.000

loop_
_atom_site_label
_atom_site_type_symbol
_atom_site_fract_x
_atom_site_fract_y
_atom_site_fract_z
_atom_site_U_iso_or_equiv
_atom_site_adp_type
_atom_site_occupancy
_atom_site_symmetry_multiplicity
_atom_site_calc_flag
_atom_site_refinement_flags
_atom_site_disorder_assembly
_atom_site_disorder_group
Ge1 Ge 0.016792(18) 0.030797(12) 0.883863(12) 0.03085(8) Uani 1 1 d . . .
C1 C -0.0794(2) 0.10258(15) 0.86759(17) 0.0587(8) Uani 1 1 d . . .
H1 H -0.1001 0.1211 0.9106 0.070 Uiso 1 1 calc R . .
H2 H -0.0683 0.1347 0.8316 0.070 Uiso 1 1 calc R . .
C2 C -0.1342(2) 0.03906(15) 0.83762(15) 0.0503(7) Uani 1 1 d . . .
H3 H -0.1547 0.0341 0.7842 0.060 Uiso 1 1 calc R . .
H4 H -0.1865 0.0204 0.8632 0.060 Uiso 1 1 calc R . .
C3 C 0.0436(2) -0.00728(13) 0.98030(13) 0.0405(6) Uani 1 1 d . . .
H5 H 0.0498 -0.0543 0.9758 0.049 Uiso 1 1 calc R . .
H6 H 0.1132 0.0088 1.0094 0.049 Uiso 1 1 calc R . .
C4 C 0.12386(16) 0.01914(10) 0.82635(10) 0.0244(4) Uani 1 1 d . . .
C5 C 0.12010(15) -0.03570(9) 0.78270(10) 0.0235(4) Uani 1 1 d . . .
C6 C 0.19465(15) -0.04218(9) 0.73921(10) 0.0229(4) Uani 1 1 d . . .
H7 H 0.1902 -0.0789 0.7091 0.027 Uiso 1 1 calc R . .
C7 C 0.27553(15) 0.00293(9) 0.73802(10) 0.0214(4) Uani 1 1 d . A .
C8 C 0.27895(16) 0.05593(10) 0.78415(10) 0.0234(4) Uani 1 1 d . . .
H8 H 0.3331 0.0874 0.7851 0.028 Uiso 1 1 calc R . .
C9 C 0.20651(16) 0.06469(10) 0.82869(10) 0.0243(4) Uani 1 1 d . . .
C10 C 0.03740(17) -0.08851(10) 0.78268(12) 0.0282(4) Uani 1 1 d . . .
H9 H -0.0055 -0.0708 0.8162 0.034 Uiso 1 1 calc R . .
C11 C 0.35303(16) -0.00357(10) 0.68646(10) 0.0236(4) Uani 1 1 d . . .
C12 C 0.22040(17) 0.12141(11) 0.88089(11) 0.0311(5) Uani 1 1 d . . .
H10 H 0.1500 0.1223 0.8957 0.037 Uiso 1 1 calc R . .
Si1 Si -0.06743(5) -0.09508(3) 0.69423(4) 0.03531(15) Uani 1 1 d . . .
C13 C -0.0856(2) -0.01448(13) 0.65022(15) 0.0471(6) Uani 1 1 d . . .
H11 H -0.1526 -0.0140 0.6125 0.071 Uiso 1 1 calc R . .
H12 H -0.0245 -0.0054 0.6284 0.071 Uiso 1 1 calc R . .
H13 H -0.0892 0.0182 0.6867 0.071 Uiso 1 1 calc R . .
C14 C -0.1968(2) -0.12145(15) 0.71665(17) 0.0544(7) Uani 1 1 d . . .
H14 H -0.2133 -0.0933 0.7541 0.082 Uiso 1 1 calc R . .
H15 H -0.1892 -0.1656 0.7346 0.082 Uiso 1 1 calc R . .
H16 H -0.2553 -0.1192 0.6730 0.082 Uiso 1 1 calc R . .
C15 C -0.0353(2) -0.15343(13) 0.62669(15) 0.0489(7) Uani 1 1 d . . .
H17 H -0.0821 -0.1451 0.5788 0.073 Uiso 1 1 calc R . .
H18 H -0.0473 -0.1972 0.6418 0.073 Uiso 1 1 calc R . .
H19 H 0.0402 -0.1485 0.6242 0.073 Uiso 1 1 calc R . .
Si2 Si 0.09607(6) -0.16450(3) 0.83153(4) 0.03956(17) Uani 1 1 d . . .
C16 C -0.0021(3) -0.19518(19) 0.8832(2) 0.0954(15) Uani 1 1 d . . .
H20 H 0.0244 -0.2356 0.9070 0.143 Uiso 1 1 calc R . .
H21 H -0.0721 -0.2023 0.8498 0.143 Uiso 1 1 calc R . .
H22 H -0.0102 -0.1637 0.9200 0.143 Uiso 1 1 calc R . .
C17 C 0.1207(3) -0.23117(13) 0.77160(18) 0.0605(8) Uani 1 1 d . . .
H23 H 0.1581 -0.2145 0.7356 0.091 Uiso 1 1 calc R . .
H24 H 0.0517 -0.2500 0.7467 0.091 Uiso 1 1 calc R . .
H25 H 0.1654 -0.2640 0.8010 0.091 Uiso 1 1 calc R . .
C18 C 0.2260(2) -0.14525(14) 0.89667(15) 0.0551(7) Uani 1 1 d . . .
H26 H 0.2576 -0.1846 0.9206 0.083 Uiso 1 1 calc R . .
H27 H 0.2126 -0.1150 0.9332 0.083 Uiso 1 1 calc R . .
H28 H 0.2759 -0.1260 0.8704 0.083 Uiso 1 1 calc R . .
Si3 Si 0.42001(8) -0.08786(5) 0.69685(5) 0.0296(2) Uani 0.6306(12) 1 d P A 1
C19 C 0.3331(2) -0.15744(12) 0.6956(2) 0.0627(9) Uani 1 1 d . . .
H29 H 0.2941 -0.1534 0.7344 0.094 Uiso 0.6306(12) 1 calc PR A 1
H30 H 0.3772 -0.1964 0.7032 0.094 Uiso 0.6306(12) 1 calc PR A 1
H31 H 0.2814 -0.1599 0.6486 0.094 Uiso 0.6306(12) 1 calc PR A 1
H32 H 0.2774 -0.1519 0.7232 0.094 Uiso 0.3694(12) 1 calc PR A 2
H33 H 0.4039 -0.1602 0.7293 0.094 Uiso 0.3694(12) 1 calc PR A 2
H34 H 0.3193 -0.1968 0.6669 0.094 Uiso 0.3694(12) 1 calc PR A 2
C20 C 0.4800(3) -0.1106(2) 0.6184(2) 0.0440(10) Uani 0.6306(12) 1 d P A 1
H35 H 0.5304 -0.0773 0.6109 0.066 Uiso 0.6306(12) 1 calc PR A 1
H36 H 0.4223 -0.1150 0.5744 0.066 Uiso 0.6306(12) 1 calc PR A 1
H37 H 0.5183 -0.1514 0.6289 0.066 Uiso 0.6306(12) 1 calc PR A 1
C21 C 0.5316(2) -0.08737(15) 0.78273(15) 0.0547(8) Uani 1 1 d . . .
H38 H 0.5776 -0.0498 0.7826 0.082 Uiso 0.6306(12) 1 calc PR A 1
H39 H 0.5749 -0.1264 0.7847 0.082 Uiso 0.6306(12) 1 calc PR A 1
H40 H 0.4999 -0.0857 0.8252 0.082 Uiso 0.6306(12) 1 calc PR A 1
H41 H 0.5126 -0.1203 0.7451 0.082 Uiso 0.3694(12) 1 calc PR A 2
H42 H 0.4895 -0.0939 0.8194 0.082 Uiso 0.3694(12) 1 calc PR A 2
H43 H 0.6086 -0.0904 0.8057 0.082 Uiso 0.3694(12) 1 calc PR A 2
Si4 Si 0.46993(7) 0.05671(5) 0.70585(5) 0.0309(2) Uani 0.6306(12) 1 d P A 1
C22 C 0.53540(19) 0.06272(14) 0.80872(14) 0.0444(6) Uani 1 1 d . . .
H44 H 0.4812 0.0767 0.8347 0.067 Uiso 0.6306(12) 1 calc PR A 1
H45 H 0.5945 0.0938 0.8165 0.067 Uiso 0.6306(12) 1 calc PR A 1
H46 H 0.5636 0.0207 0.8269 0.067 Uiso 0.6306(12) 1 calc PR A 1
H47 H 0.6125 0.0600 0.8314 0.067 Uiso 0.3694(12) 1 calc PR A 2
H48 H 0.4936 0.0563 0.8456 0.067 Uiso 0.3694(12) 1 calc PR A 2
H49 H 0.5191 0.1050 0.7865 0.067 Uiso 0.3694(12) 1 calc PR A 2
C23 C 0.5888(2) 0.02998(17) 0.66903(18) 0.0648(9) Uani 1 1 d . . .
H50 H 0.6459 0.0623 0.6804 0.097 Uiso 0.6306(12) 1 calc PR A 1
H51 H 0.5660 0.0247 0.6163 0.097 Uiso 0.6306(12) 1 calc PR A 1
H52 H 0.6160 -0.0109 0.6913 0.097 Uiso 0.6306(12) 1 calc PR A 1
H53 H 0.5784 0.0009 0.6274 0.097 Uiso 0.3694(12) 1 calc PR A 2
H54 H 0.6650 0.0304 0.6943 0.097 Uiso 0.3694(12) 1 calc PR A 2
H55 H 0.5664 0.0733 0.6521 0.097 Uiso 0.3694(12) 1 calc PR A 2
C24 C 0.4127(3) 0.14165(14) 0.66708(17) 0.0764(11) Uani 1 1 d . . .
H56 H 0.3516 0.1534 0.6877 0.115 Uiso 0.6306(12) 1 calc PR A 1
H57 H 0.3891 0.1393 0.6141 0.115 Uiso 0.6306(12) 1 calc PR A 1
H58 H 0.4695 0.1740 0.6804 0.115 Uiso 0.6306(12) 1 calc PR A 1
H59 H 0.4881 0.1276 0.6779 0.115 Uiso 0.3694(12) 1 calc PR A 2
H60 H 0.3927 0.1537 0.7122 0.115 Uiso 0.3694(12) 1 calc PR A 2
H61 H 0.4040 0.1786 0.6344 0.115 Uiso 0.3694(12) 1 calc PR A 2
Si5 Si 0.26657(7) 0.00896(5) 0.59108(5) 0.0269(2) Uani 0.6306(12) 1 d P A 1
C25 C 0.1859(2) -0.06544(14) 0.55536(13) 0.0506(7) Uani 1 1 d . . .
H62 H 0.1402 -0.0774 0.5884 0.076 Uiso 0.6306(12) 1 calc PR A 1
H63 H 0.2353 -0.1007 0.5521 0.076 Uiso 0.6306(12) 1 calc PR A 1
H64 H 0.1405 -0.0566 0.5072 0.076 Uiso 0.6306(12) 1 calc PR A 1
H65 H 0.1307 -0.0578 0.5829 0.076 Uiso 0.3694(12) 1 calc PR A 2
H66 H 0.1675 -0.1040 0.5256 0.076 Uiso 0.3694(12) 1 calc PR A 2
H67 H 0.1893 -0.0287 0.5239 0.076 Uiso 0.3694(12) 1 calc PR A 2
C26 C 0.1712(2) 0.08038(12) 0.59221(13) 0.0406(6) Uani 1 1 d . . .
H68 H 0.1290 0.0729 0.6287 0.061 Uiso 0.6306(12) 1 calc PR A 1
H69 H 0.1223 0.0849 0.5443 0.061 Uiso 0.6306(12) 1 calc PR A 1
H70 H 0.2136 0.1196 0.6042 0.061 Uiso 0.6306(12) 1 calc PR A 1
H71 H 0.1416 0.0852 0.6353 0.061 Uiso 0.3694(12) 1 calc PR A 2
H72 H 0.1399 0.0424 0.5650 0.061 Uiso 0.3694(12) 1 calc PR A 2
H73 H 0.1535 0.1184 0.5614 0.061 Uiso 0.3694(12) 1 calc PR A 2
C27 C 0.3482(4) 0.0247(3) 0.5214(2) 0.0432(10) Uani 0.6306(12) 1 d P A 1
H74 H 0.3934 0.0626 0.5355 0.065 Uiso 0.6306(12) 1 calc PR A 1
H75 H 0.2994 0.0321 0.4740 0.065 Uiso 0.6306(12) 1 calc PR A 1
H76 H 0.3940 -0.0124 0.5184 0.065 Uiso 0.6306(12) 1 calc PR A 1
Si6 Si 0.32072(5) 0.10532(4) 0.97044(3) 0.04121(18) Uani 1 1 d . . .
C28 C 0.3466(2) 0.01788(14) 0.98204(14) 0.0463(6) Uani 1 1 d . . .
H77 H 0.3817 0.0025 0.9443 0.069 Uiso 1 1 calc R . .
H78 H 0.2781 -0.0047 0.9780 0.069 Uiso 1 1 calc R . .
H79 H 0.3936 0.0098 1.0299 0.069 Uiso 1 1 calc R . .
C29 C 0.4539(2) 0.14519(15) 0.98091(16) 0.0559(8) Uani 1 1 d . . .
H80 H 0.5001 0.1339 1.0281 0.084 Uiso 1 1 calc R . .
H81 H 0.4438 0.1917 0.9780 0.084 Uiso 1 1 calc R . .
H82 H 0.4879 0.1309 0.9422 0.084 Uiso 1 1 calc R . .
C30 C 0.2578(3) 0.13549(19) 1.04468(14) 0.0704(10) Uani 1 1 d . . .
H83 H 0.3078 0.1289 1.0918 0.106 Uiso 1 1 calc R . .
H84 H 0.1908 0.1121 1.0434 0.106 Uiso 1 1 calc R . .
H85 H 0.2420 0.1812 1.0375 0.106 Uiso 1 1 calc R . .
Si7 Si 0.22537(6) 0.20342(3) 0.83973(4) 0.04151(17) Uani 1 1 d . . .
C31 C 0.3599(2) 0.22715(13) 0.82317(19) 0.0592(8) Uani 1 1 d . . .
H86 H 0.3973 0.1890 0.8115 0.089 Uiso 1 1 calc R . .
H87 H 0.4033 0.2474 0.8668 0.089 Uiso 1 1 calc R . .
H88 H 0.3492 0.2574 0.7826 0.089 Uiso 1 1 calc R . .
C32 C 0.1907(3) 0.26377(14) 0.90396(18) 0.0626(9) Uani 1 1 d . . .
H89 H 0.1830 0.3061 0.8810 0.094 Uiso 1 1 calc R . .
H90 H 0.2483 0.2651 0.9482 0.094 Uiso 1 1 calc R . .
H91 H 0.1228 0.2517 0.9162 0.094 Uiso 1 1 calc R . .
C33 C 0.1218(2) 0.20642(13) 0.75282(15) 0.0532(7) Uani 1 1 d . . .
H92 H 0.0506 0.1980 0.7622 0.080 Uiso 1 1 calc R . .
H93 H 0.1381 0.1740 0.7196 0.080 Uiso 1 1 calc R . .
H94 H 0.1221 0.2489 0.7310 0.080 Uiso 1 1 calc R . .
C34 C -0.1687(4) 0.2389(2) 0.5182(3) 0.0548(17) Uani 0.592(8) 1 d P B 1
C35 C -0.2707(13) 0.2344(8) 0.5312(6) 0.058(3) Uani 0.592(8) 1 d P B 1
H95 H -0.3278 0.2589 0.5027 0.069 Uiso 0.592(8) 1 calc PR B 1
C36 C -0.2907(6) 0.1952(3) 0.5848(4) 0.0634(19) Uani 0.592(8) 1 d P B 1
H96 H -0.3615 0.1918 0.5927 0.076 Uiso 0.592(8) 1 calc PR B 1
C37 C -0.2072(5) 0.1607(3) 0.6271(3) 0.0642(19) Uani 0.592(8) 1 d P B 1
H97 H -0.2202 0.1339 0.6647 0.077 Uiso 0.592(8) 1 calc PR B 1
C38 C -0.1074(5) 0.1651(3) 0.6152(5) 0.0572(18) Uani 0.592(8) 1 d P B 1
H98 H -0.0499 0.1413 0.6443 0.069 Uiso 0.592(8) 1 calc PR B 1
C39 C -0.0885(8) 0.2046(7) 0.5598(10) 0.062(4) Uani 0.592(8) 1 d P B 1
H99 H -0.0179 0.2073 0.5514 0.074 Uiso 0.592(8) 1 calc PR B 1
C40 C -0.1471(7) 0.2830(4) 0.4608(4) 0.080(2) Uani 0.592(8) 1 d P B 1
H100 H -0.0705 0.2813 0.4602 0.120 Uiso 0.592(8) 1 calc PR B 1
H101 H -0.1664 0.3269 0.4712 0.120 Uiso 0.592(8) 1 calc PR B 1
H102 H -0.1904 0.2698 0.4133 0.120 Uiso 0.592(8) 1 calc PR B 1
Si8 Si 0.33062(14) -0.07758(8) 0.62491(9) 0.0309(4) Uani 0.3694(12) 1 d P A 2
C41 C 0.4391(7) -0.0911(4) 0.5737(4) 0.0456(18) Uani 0.3694(12) 1 d P A 2
H103 H 0.4222 -0.1296 0.5437 0.068 Uiso 0.3694(12) 1 calc PR A 2
H104 H 0.5086 -0.0967 0.6082 0.068 Uiso 0.3694(12) 1 calc PR A 2
H105 H 0.4429 -0.0541 0.5427 0.068 Uiso 0.3694(12) 1 calc PR A 2
Si9 Si 0.49919(13) -0.00016(8) 0.73761(9) 0.0288(4) Uani 0.3694(12) 1 d P A 2
Si10 Si 0.31912(14) 0.07130(8) 0.62022(9) 0.0295(4) Uani 0.3694(12) 1 d P A 2
C42 C 0.3633(6) 0.0638(4) 0.5320(4) 0.0397(16) Uani 0.3694(12) 1 d P A 2
H106 H 0.4418 0.0587 0.5421 0.060 Uiso 0.3694(12) 1 calc PR A 2
H107 H 0.3424 0.1024 0.5028 0.060 Uiso 0.3694(12) 1 calc PR A 2
H108 H 0.3287 0.0264 0.5052 0.060 Uiso 0.3694(12) 1 calc PR A 2
C43 C -0.2312(9) 0.2001(4) 0.5660(5) 0.058(3) Uani 0.408(8) 1 d P B 2
C44 C -0.1223(12) 0.1864(6) 0.5873(6) 0.057(4) Uani 0.408(8) 1 d P B 2
H109 H -0.0978 0.1598 0.6284 0.068 Uiso 0.408(8) 1 calc PR B 2
C45 C -0.0498(12) 0.2093(10) 0.5521(13) 0.055(4) Uani 0.408(8) 1 d P B 2
H110 H 0.0244 0.1990 0.5678 0.066 Uiso 0.408(8) 1 calc PR B 2
C46 C -0.0876(6) 0.2495(4) 0.4906(4) 0.050(2) Uani 0.408(8) 1 d P B 2
H111 H -0.0387 0.2673 0.4649 0.061 Uiso 0.408(8) 1 calc PR B 2
C47 C -0.1973(8) 0.2622(4) 0.4692(5) 0.057(2) Uani 0.408(8) 1 d P B 2
H112 H -0.2229 0.2891 0.4284 0.069 Uiso 0.408(8) 1 calc PR B 2
C48 C -0.269(2) 0.2375(12) 0.5046(7) 0.055(4) Uani 0.408(8) 1 d P B 2
H113 H -0.3435 0.2456 0.4878 0.065 Uiso 0.408(8) 1 calc PR B 2
C49 C -0.3068(13) 0.1705(7) 0.6065(8) 0.098(5) Uani 0.408(8) 1 d P B 2
H114 H -0.2657 0.1446 0.6465 0.148 Uiso 0.408(8) 1 calc PR B 2
H115 H -0.3585 0.1432 0.5736 0.148 Uiso 0.408(8) 1 calc PR B 2
H116 H -0.3455 0.2043 0.6259 0.148 Uiso 0.408(8) 1 calc PR B 2

loop_
_atom_site_aniso_label
_atom_site_aniso_U_11
_atom_site_aniso_U_22
_atom_site_aniso_U_33
_atom_site_aniso_U_23
_atom_site_aniso_U_13
_atom_site_aniso_U_12
Ge1 0.02768(13) 0.04078(15) 0.02742(13) 0.00299(10) 0.01320(9) 0.00510(10)
C1 0.0655(19) 0.0595(18) 0.0628(18) 0.0201(15) 0.0388(16) 0.0348(15)
C2 0.0321(13) 0.076(2) 0.0438(15) 0.0116(14) 0.0119(11) 0.0105(13)
C3 0.0375(13) 0.0560(16) 0.0332(12) 0.0055(11) 0.0188(11) 0.0082(11)
C4 0.0210(10) 0.0326(11) 0.0201(9) 0.0040(8) 0.0059(8) 0.0043(8)
C5 0.0205(10) 0.0272(10) 0.0219(9) 0.0066(8) 0.0030(8) 0.0014(8)
C6 0.0235(10) 0.0233(10) 0.0217(9) 0.0001(8) 0.0049(8) 0.0008(8)
C7 0.0202(9) 0.0249(10) 0.0184(9) 0.0023(8) 0.0032(7) 0.0030(8)
C8 0.0234(10) 0.0233(10) 0.0232(10) -0.0003(8) 0.0047(8) -0.0014(8)
C9 0.0236(10) 0.0285(11) 0.0194(9) -0.0004(8) 0.0018(8) 0.0039(8)
C10 0.0257(11) 0.0282(11) 0.0331(11) 0.0041(9) 0.0122(9) -0.0001(9)
C11 0.0227(10) 0.0276(11) 0.0216(10) -0.0024(8) 0.0071(8) -0.0011(8)
C12 0.0266(11) 0.0393(13) 0.0271(11) -0.0103(9) 0.0055(9) 0.0014(9)
Si1 0.0266(3) 0.0357(3) 0.0422(4) 0.0037(3) 0.0049(3) -0.0079(3)
C13 0.0392(14) 0.0482(15) 0.0481(15) 0.0117(12) -0.0019(11) -0.0014(12)
C14 0.0298(13) 0.0597(18) 0.073(2) 0.0009(15) 0.0100(13) -0.0129(12)
C15 0.0508(16) 0.0475(16) 0.0473(15) -0.0074(12) 0.0088(12) -0.0172(13)
Si2 0.0375(4) 0.0335(4) 0.0509(4) 0.0173(3) 0.0168(3) 0.0028(3)
C16 0.078(2) 0.084(3) 0.143(4) 0.078(3) 0.064(3) 0.023(2)
C17 0.0638(19) 0.0291(14) 0.082(2) 0.0033(14) 0.0034(16) 0.0006(13)
C18 0.0679(19) 0.0462(16) 0.0446(15) 0.0142(13) -0.0006(13) 0.0140(14)
Si3 0.0278(5) 0.0336(5) 0.0274(5) -0.0048(4) 0.0066(4) 0.0055(4)
C19 0.0438(16) 0.0282(13) 0.116(3) -0.0120(15) 0.0174(17) 0.0068(12)
C20 0.037(2) 0.053(3) 0.043(2) -0.015(2) 0.012(2) 0.0040(19)
C21 0.0531(17) 0.0635(18) 0.0419(15) 0.0002(13) -0.0006(12) 0.0293(14)
Si4 0.0239(5) 0.0373(6) 0.0331(5) -0.0045(4) 0.0095(4) -0.0071(4)
C22 0.0240(12) 0.0574(16) 0.0473(15) -0.0186(12) -0.0011(10) 0.0008(11)
C23 0.0335(14) 0.097(3) 0.071(2) -0.0368(18) 0.0281(14) -0.0265(15)
C24 0.143(3) 0.0413(16) 0.0538(18) -0.0048(14) 0.041(2) -0.0427(19)
Si5 0.0263(5) 0.0340(5) 0.0207(4) 0.0008(4) 0.0063(4) -0.0022(4)
C25 0.0558(17) 0.0670(18) 0.0261(12) -0.0083(12) 0.0032(11) -0.0265(14)
C26 0.0382(13) 0.0469(14) 0.0350(13) 0.0124(11) 0.0049(10) 0.0052(11)
C27 0.039(2) 0.064(3) 0.029(2) 0.002(2) 0.0118(17) -0.008(2)
Si6 0.0297(3) 0.0643(5) 0.0272(3) -0.0163(3) 0.0013(3) 0.0075(3)
C28 0.0307(13) 0.0725(19) 0.0333(13) 0.0042(12) 0.0022(10) 0.0059(12)
C29 0.0388(15) 0.0650(19) 0.0553(17) -0.0250(15) -0.0068(12) 0.0008(13)
C30 0.0564(18) 0.122(3) 0.0291(14) -0.0228(16) 0.0020(12) 0.0297(19)
Si7 0.0447(4) 0.0309(3) 0.0477(4) -0.0137(3) 0.0081(3) 0.0003(3)
C31 0.0584(18) 0.0342(14) 0.087(2) -0.0138(15) 0.0207(16) -0.0096(13)
C32 0.0600(19) 0.0502(17) 0.074(2) -0.0300(16) 0.0070(16) 0.0101(14)
C33 0.0656(18) 0.0401(15) 0.0497(16) 0.0028(12) 0.0042(14) 0.0079(13)
C34 0.055(4) 0.042(3) 0.066(4) 0.001(3) 0.012(3) -0.004(2)
C35 0.047(4) 0.058(4) 0.067(8) 0.012(7) 0.009(6) 0.020(3)
C36 0.051(4) 0.063(5) 0.078(5) 0.025(3) 0.018(4) 0.006(3)
C37 0.066(4) 0.056(3) 0.068(4) 0.015(3) 0.009(3) -0.004(3)
C38 0.046(3) 0.044(4) 0.069(5) -0.003(3) -0.016(3) 0.002(3)
C39 0.039(6) 0.052(5) 0.084(8) -0.021(5) -0.009(7) 0.011(6)
C40 0.086(6) 0.071(5) 0.086(5) 0.015(4) 0.030(5) -0.008(4)
Si8 0.0325(9) 0.0313(9) 0.0322(9) -0.0076(7) 0.0140(7) -0.0026(7)
C41 0.054(5) 0.046(4) 0.047(4) -0.015(4) 0.033(4) -0.002(4)
Si9 0.0223(8) 0.0356(9) 0.0290(8) -0.0009(7) 0.0069(6) 0.0014(7)
Si10 0.0361(9) 0.0293(9) 0.0254(8) 0.0045(6) 0.0117(7) 0.0038(7)
C42 0.042(4) 0.050(5) 0.029(4) 0.005(3) 0.012(3) -0.001(4)
C43 0.075(7) 0.049(5) 0.056(5) 0.000(4) 0.032(5) -0.010(5)
C44 0.087(12) 0.045(7) 0.033(6) 0.008(4) 0.002(5) 0.019(6)
C45 0.050(9) 0.043(6) 0.063(6) -0.005(5) -0.007(8) 0.022(7)
C46 0.059(5) 0.051(4) 0.046(4) 0.006(3) 0.022(3) 0.006(4)
C47 0.066(6) 0.049(5) 0.055(5) 0.012(4) 0.011(5) 0.008(4)
C48 0.054(6) 0.061(6) 0.044(8) 0.006(8) 0.003(7) 0.009(5)
C49 0.125(12) 0.093(10) 0.097(10) 0.011(7) 0.066(9) -0.019(8)

_geom_special_details            
; 
 All esds (except the esd in the dihedral angle between two l.s. planes) 
 are estimated using the full covariance matrix.  The cell esds are taken 
 into account individually in the estimation of esds in distances, angles 
 and torsion angles; correlations between esds in cell parameters are only 
 used when they are defined by crystal symmetry.  An approximate (isotropic) 
 treatment of cell esds is used for estimating esds involving l.s. planes. 
;

loop_
_geom_bond_atom_site_label_1
_geom_bond_atom_site_label_2
_geom_bond_distance
_geom_bond_site_symmetry_2
_geom_bond_publ_flag
Ge1 C1 1.917(3) . ?
Ge1 C2 1.931(3) . ?
Ge1 C4 1.9469(19) . ?
Ge1 C3 1.949(2) . ?
C1 C2 1.546(4) . ?
C1 H1 0.9900 . ?
C1 H2 0.9900 . ?
C2 H3 0.9900 . ?
C2 H4 0.9900 . ?
C3 C3 1.505(4) 3_557 ?
C3 H5 0.9900 . ?
C3 H6 0.9900 . ?
C4 C5 1.407(3) . ?
C4 C9 1.413(3) . ?
C5 C6 1.400(3) . ?
C5 C10 1.526(3) . ?
C6 C7 1.401(3) . ?
C6 H7 0.9500 . ?
C7 C8 1.405(3) . ?
C7 C11 1.546(3) . ?
C8 C9 1.398(3) . ?
C8 H8 0.9500 . ?
C9 C12 1.528(3) . ?
C10 Si1 1.893(2) . ?
C10 Si2 1.903(2) . ?
C10 H9 1.0000 . ?
C11 Si9 1.894(3) . ?
C11 Si5 1.906(2) . ?
C11 Si8 1.918(3) . ?
C11 Si4 1.922(2) . ?
C11 Si3 1.948(2) . ?
C11 Si10 1.990(3) . ?
C12 Si7 1.890(2) . ?
C12 Si6 1.906(2) . ?
C12 H10 1.0000 . ?
Si1 C13 1.870(3) . ?
Si1 C14 1.877(3) . ?
Si1 C15 1.879(3) . ?
C13 H11 0.9800 . ?
C13 H12 0.9800 . ?
C13 H13 0.9800 . ?
C14 H14 0.9800 . ?
C14 H15 0.9800 . ?
C14 H16 0.9800 . ?
C15 H17 0.9800 . ?
C15 H18 0.9800 . ?
C15 H19 0.9800 . ?
Si2 C18 1.868(3) . ?
Si2 C17 1.869(3) . ?
Si2 C16 1.871(3) . ?
C16 H20 0.9800 . ?
C16 H21 0.9800 . ?
C16 H22 0.9800 . ?
C17 H23 0.9800 . ?
C17 H24 0.9800 . ?
C17 H25 0.9800 . ?
C18 H26 0.9800 . ?
C18 H27 0.9800 . ?
C18 H28 0.9800 . ?
Si3 C19 1.825(3) . ?
Si3 C20 1.882(4) . ?
Si3 C21 1.900(3) . ?
C19 Si8 2.136(4) . ?
C19 H29 0.9800 . ?
C19 H30 0.9800 . ?
C19 H31 0.9800 . ?
C19 H32 0.9800 . ?
C19 H33 0.9800 . ?
C19 H34 0.9800 . ?
C20 H35 0.9800 . ?
C20 H36 0.9800 . ?
C20 H37 0.9800 . ?
C21 Si9 2.015(3) . ?
C21 H38 0.9800 . ?
C21 H39 0.9800 . ?
C21 H40 0.9800 . ?
C21 H41 0.9800 . ?
C21 H42 0.9800 . ?
C21 H43 0.9800 . ?
Si4 C23 1.892(3) . ?
Si4 C22 1.940(3) . ?
Si4 C24 1.994(4) . ?
C22 Si9 1.862(3) . ?
C22 H44 0.9800 . ?
C22 H45 0.9800 . ?
C22 H46 0.9800 . ?
C22 H47 0.9800 . ?
C22 H48 0.9800 . ?
C22 H49 0.9800 . ?
C23 Si9 2.017(3) . ?
C23 H50 0.9800 . ?
C23 H51 0.9800 . ?
C23 H52 0.9800 . ?
C23 H53 0.9800 . ?
C23 H54 0.9800 . ?
C23 H55 0.9800 . ?
C24 Si10 1.972(3) . ?
C24 H56 0.9800 . ?
C24 H57 0.9800 . ?
C24 H58 0.9800 . ?
C24 H59 0.9800 . ?
C24 H60 0.9800 . ?
C24 H61 0.9800 . ?
Si5 C27 1.887(4) . ?
Si5 C25 1.901(3) . ?
Si5 C26 1.929(3) . ?
C25 Si8 2.023(3) . ?
C25 H62 0.9800 . ?
C25 H63 0.9800 . ?
C25 H64 0.9800 . ?
C25 H65 0.9800 . ?
C25 H66 0.9800 . ?
C25 H67 0.9800 . ?
C26 Si10 1.849(3) . ?
C26 H68 0.9800 . ?
C26 H69 0.9800 . ?
C26 H70 0.9800 . ?
C26 H71 0.9800 . ?
C26 H72 0.9800 . ?
C26 H73 0.9800 . ?
C27 H74 0.9800 . ?
C27 H75 0.9800 . ?
C27 H76 0.9800 . ?
Si6 C29 1.861(3) . ?
Si6 C28 1.861(3) . ?
Si6 C30 1.880(3) . ?
C28 H77 0.9800 . ?
C28 H78 0.9800 . ?
C28 H79 0.9800 . ?
C29 H80 0.9800 . ?
C29 H81 0.9800 . ?
C29 H82 0.9800 . ?
C30 H83 0.9800 . ?
C30 H84 0.9800 . ?
C30 H85 0.9800 . ?
Si7 C33 1.860(3) . ?
Si7 C32 1.874(3) . ?
Si7 C31 1.879(3) . ?
C31 H86 0.9800 . ?
C31 H87 0.9800 . ?
C31 H88 0.9800 . ?
C32 H89 0.9800 . ?
C32 H90 0.9800 . ?
C32 H91 0.9800 . ?
C33 H92 0.9800 . ?
C33 H93 0.9800 . ?
C33 H94 0.9800 . ?
C34 C39 1.345(17) . ?
C34 C35 1.381(17) . ?
C34 C40 1.499(10) . ?
C35 C36 1.375(14) . ?
C35 H95 0.9500 . ?
C36 C37 1.379(9) . ?
C36 H96 0.9500 . ?
C37 C38 1.346(10) . ?
C37 H97 0.9500 . ?
C38 C39 1.399(19) . ?
C38 H98 0.9500 . ?
C39 H99 0.9500 . ?
C40 H100 0.9800 . ?
C40 H101 0.9800 . ?
C40 H102 0.9800 . ?
Si8 C41 1.883(7) . ?
C41 H103 0.9800 . ?
C41 H104 0.9800 . ?
C41 H105 0.9800 . ?
Si10 C42 1.888(7) . ?
C42 H106 0.9800 . ?
C42 H107 0.9800 . ?
C42 H108 0.9800 . ?
C43 C44 1.384(19) . ?
C43 C48 1.392(18) . ?
C43 C49 1.496(13) . ?
C44 C45 1.34(2) . ?
C44 H109 0.9500 . ?
C45 C46 1.43(2) . ?
C45 H110 0.9500 . ?
C46 C47 1.390(13) . ?
C46 H111 0.9500 . ?
C47 C48 1.35(2) . ?
C47 H112 0.9500 . ?
C48 H113 0.9500 . ?
C49 H114 0.9800 . ?
C49 H115 0.9800 . ?
C49 H116 0.9800 . ?

loop_
_geom_angle_atom_site_label_1
_geom_angle_atom_site_label_2
_geom_angle_atom_site_label_3
_geom_angle
_geom_angle_site_symmetry_1
_geom_angle_site_symmetry_3
_geom_angle_publ_flag
C1 Ge1 C2 47.37(13) . . ?
C1 Ge1 C4 120.85(10) . . ?
C2 Ge1 C4 120.74(10) . . ?
C1 Ge1 C3 115.99(11) . . ?
C2 Ge1 C3 113.83(11) . . ?
C4 Ge1 C3 118.57(9) . . ?
C2 C1 Ge1 66.78(14) . . ?
C2 C1 H1 117.0 . . ?
Ge1 C1 H1 117.0 . . ?
C2 C1 H2 117.0 . . ?
Ge1 C1 H2 117.0 . . ?
H1 C1 H2 114.1 . . ?
C1 C2 Ge1 65.85(14) . . ?
C1 C2 H3 117.1 . . ?
Ge1 C2 H3 117.1 . . ?
C1 C2 H4 117.1 . . ?
Ge1 C2 H4 117.1 . . ?
H3 C2 H4 114.2 . . ?
C3 C3 Ge1 113.0(2) 3_557 . ?
C3 C3 H5 109.0 3_557 . ?
Ge1 C3 H5 109.0 . . ?
C3 C3 H6 109.0 3_557 . ?
Ge1 C3 H6 109.0 . . ?
H5 C3 H6 107.8 . . ?
C5 C4 C9 119.45(18) . . ?
C5 C4 Ge1 119.78(15) . . ?
C9 C4 Ge1 120.76(15) . . ?
C6 C5 C4 119.21(18) . . ?
C6 C5 C10 119.49(18) . . ?
C4 C5 C10 121.30(18) . . ?
C5 C6 C7 123.09(18) . . ?
C5 C6 H7 118.5 . . ?
C7 C6 H7 118.5 . . ?
C6 C7 C8 116.00(17) . . ?
C6 C7 C11 122.02(17) . . ?
C8 C7 C11 121.92(17) . . ?
C9 C8 C7 123.20(19) . . ?
C9 C8 H8 118.4 . . ?
C7 C8 H8 118.4 . . ?
C8 C9 C4 118.93(18) . . ?
C8 C9 C12 119.82(18) . . ?
C4 C9 C12 121.20(18) . . ?
C5 C10 Si1 113.59(14) . . ?
C5 C10 Si2 114.13(14) . . ?
Si1 C10 Si2 119.26(12) . . ?
C5 C10 H9 102.2 . . ?
Si1 C10 H9 102.2 . . ?
Si2 C10 H9 102.2 . . ?
C7 C11 Si9 111.70(14) . . ?
C7 C11 Si5 105.79(13) . . ?
Si9 C11 Si5 140.06(12) . . ?
C7 C11 Si8 115.28(14) . . ?
Si9 C11 Si8 109.46(12) . . ?
Si5 C11 Si8 64.00(9) . . ?
C7 C11 Si4 113.68(14) . . ?
Si9 C11 Si4 41.28(7) . . ?
Si5 C11 Si4 110.23(11) . . ?
Si8 C11 Si4 130.21(12) . . ?
C7 C11 Si3 110.16(13) . . ?
Si9 C11 Si3 67.99(9) . . ?
Si5 C11 Si3 111.40(10) . . ?
Si8 C11 Si3 48.17(8) . . ?
Si4 C11 Si3 105.70(10) . . ?
C7 C11 Si10 104.55(13) . . ?
Si9 C11 Si10 109.80(12) . . ?
Si5 C11 Si10 45.55(7) . . ?
Si8 C11 Si10 105.67(11) . . ?
Si4 C11 Si10 69.63(9) . . ?
Si3 C11 Si10 143.28(12) . . ?
C9 C12 Si7 116.53(15) . . ?
C9 C12 Si6 113.19(15) . . ?
Si7 C12 Si6 116.62(12) . . ?
C9 C12 H10 102.5 . . ?
Si7 C12 H10 102.5 . . ?
Si6 C12 H10 102.5 . . ?
C13 Si1 C14 109.87(13) . . ?
C13 Si1 C15 107.76(13) . . ?
C14 Si1 C15 107.65(13) . . ?
C13 Si1 C10 108.61(11) . . ?
C14 Si1 C10 107.44(12) . . ?
C15 Si1 C10 115.45(11) . . ?
Si1 C13 H11 109.5 . . ?
Si1 C13 H12 109.5 . . ?
H11 C13 H12 109.5 . . ?
Si1 C13 H13 109.5 . . ?
H11 C13 H13 109.5 . . ?
H12 C13 H13 109.5 . . ?
Si1 C14 H14 109.5 . . ?
Si1 C14 H15 109.5 . . ?
H14 C14 H15 109.5 . . ?
Si1 C14 H16 109.5 . . ?
H14 C14 H16 109.5 . . ?
H15 C14 H16 109.5 . . ?
Si1 C15 H17 109.5 . . ?
Si1 C15 H18 109.5 . . ?
H17 C15 H18 109.5 . . ?
Si1 C15 H19 109.5 . . ?
H17 C15 H19 109.5 . . ?
H18 C15 H19 109.5 . . ?
C18 Si2 C17 108.33(14) . . ?
C18 Si2 C16 109.05(18) . . ?
C17 Si2 C16 106.77(18) . . ?
C18 Si2 C10 109.37(11) . . ?
C17 Si2 C10 115.41(12) . . ?
C16 Si2 C10 107.75(13) . . ?
Si2 C16 H20 109.5 . . ?
Si2 C16 H21 109.5 . . ?
H20 C16 H21 109.5 . . ?
Si2 C16 H22 109.5 . . ?
H20 C16 H22 109.5 . . ?
H21 C16 H22 109.5 . . ?
Si2 C17 H23 109.5 . . ?
Si2 C17 H24 109.5 . . ?
H23 C17 H24 109.5 . . ?
Si2 C17 H25 109.5 . . ?
H23 C17 H25 109.5 . . ?
H24 C17 H25 109.5 . . ?
Si2 C18 H26 109.5 . . ?
Si2 C18 H27 109.5 . . ?
H26 C18 H27 109.5 . . ?
Si2 C18 H28 109.5 . . ?
H26 C18 H28 109.5 . . ?
H27 C18 H28 109.5 . . ?
C19 Si3 C20 98.28(18) . . ?
C19 Si3 C21 110.39(16) . . ?
C20 Si3 C21 108.51(17) . . ?
C19 Si3 C11 117.94(11) . . ?
C20 Si3 C11 113.38(17) . . ?
C21 Si3 C11 107.86(11) . . ?
Si3 C19 Si8 46.13(9) . . ?
Si3 C19 H29 109.5 . . ?
Si8 C19 H29 117.7 . . ?
Si3 C19 H30 109.5 . . ?
Si8 C19 H30 131.8 . . ?
H29 C19 H30 109.5 . . ?
Si3 C19 H31 109.5 . . ?
Si8 C19 H31 64.0 . . ?
H29 C19 H31 109.5 . . ?
H30 C19 H31 109.5 . . ?
Si3 C19 H32 114.3 . . ?
Si8 C19 H32 109.5 . . ?
H29 C19 H32 15.6 . . ?
H30 C19 H32 118.7 . . ?
H31 C19 H32 94.0 . . ?
Si3 C19 H33 64.7 . . ?
Si8 C19 H33 109.5 . . ?
H29 C19 H33 93.9 . . ?
H30 C19 H33 56.2 . . ?
H31 C19 H33 156.2 . . ?
H32 C19 H33 109.5 . . ?
Si3 C19 H34 135.1 . . ?
Si8 C19 H34 109.5 . . ?
H29 C19 H34 115.4 . . ?
H30 C19 H34 53.8 . . ?
H31 C19 H34 56.9 . . ?
H32 C19 H34 109.5 . . ?
H33 C19 H34 109.5 . . ?
Si3 C20 H35 109.5 . . ?
Si3 C20 H36 109.5 . . ?
H35 C20 H36 109.5 . . ?
Si3 C20 H37 109.5 . . ?
H35 C20 H37 109.5 . . ?
H36 C20 H37 109.5 . . ?
Si3 C21 Si9 66.49(10) . . ?
Si3 C21 H38 109.5 . . ?
Si9 C21 H38 48.7 . . ?
Si3 C21 H39 109.5 . . ?
Si9 C21 H39 145.8 . . ?
H38 C21 H39 109.5 . . ?
Si3 C21 H40 109.5 . . ?
Si9 C21 H40 103.4 . . ?
H38 C21 H40 109.5 . . ?
H39 C21 H40 109.5 . . ?
Si3 C21 H41 50.3 . . ?
Si9 C21 H41 109.5 . . ?
H38 C21 H41 127.5 . . ?
H39 C21 H41 59.2 . . ?
H40 C21 H41 122.8 . . ?
Si3 C21 H42 100.4 . . ?
Si9 C21 H42 109.5 . . ?
H38 C21 H42 122.6 . . ?
H39 C21 H42 104.7 . . ?
H40 C21 H42 13.4 . . ?
H41 C21 H42 109.5 . . ?
Si3 C21 H43 148.9 . . ?
Si9 C21 H43 109.5 . . ?
H38 C21 H43 60.9 . . ?
H39 C21 H43 55.4 . . ?
H40 C21 H43 101.5 . . ?
H41 C21 H43 109.5 . . ?
H42 C21 H43 109.5 . . ?
C23 Si4 C11 112.81(12) . . ?
C23 Si4 C22 101.11(13) . . ?
C11 Si4 C22 111.77(11) . . ?
C23 Si4 C24 112.53(16) . . ?
C11 Si4 C24 108.12(13) . . ?
C22 Si4 C24 110.43(13) . . ?
Si9 C22 Si4 41.38(8) . . ?
Si9 C22 H44 119.1 . . ?
Si4 C22 H44 109.5 . . ?
Si9 C22 H45 129.1 . . ?
Si4 C22 H45 109.5 . . ?
H44 C22 H45 109.5 . . ?
Si9 C22 H46 68.4 . . ?
Si4 C22 H46 109.5 . . ?
H44 C22 H46 109.5 . . ?
H45 C22 H46 109.5 . . ?
Si9 C22 H47 109.5 . . ?
Si4 C22 H47 126.4 . . ?
H44 C22 H47 123.3 . . ?
H45 C22 H47 46.6 . . ?
H46 C22 H47 62.9 . . ?
Si9 C22 H48 109.5 . . ?
Si4 C22 H48 121.9 . . ?
H44 C22 H48 28.6 . . ?
H45 C22 H48 120.6 . . ?
H46 C22 H48 80.9 . . ?
H47 C22 H48 109.5 . . ?
Si9 C22 H49 109.5 . . ?
Si4 C22 H49 68.2 . . ?
H44 C22 H49 80.9 . . ?
H45 C22 H49 63.1 . . ?
H46 C22 H49 169.2 . . ?
H47 C22 H49 109.5 . . ?
H48 C22 H49 109.5 . . ?
Si4 C23 Si9 40.10(8) . . ?
Si4 C23 H50 109.5 . . ?
Si9 C23 H50 125.1 . . ?
Si4 C23 H51 109.5 . . ?
Si9 C23 H51 122.8 . . ?
H50 C23 H51 109.5 . . ?
Si4 C23 H52 109.5 . . ?
Si9 C23 H52 69.4 . . ?
H50 C23 H52 109.5 . . ?
H51 C23 H52 109.5 . . ?
Si4 C23 H53 120.5 . . ?
Si9 C23 H53 109.5 . . ?
H50 C23 H53 124.0 . . ?
H51 C23 H53 32.5 . . ?
H52 C23 H53 77.1 . . ?
Si4 C23 H54 127.3 . . ?
Si9 C23 H54 109.5 . . ?
H50 C23 H54 44.2 . . ?
H51 C23 H54 121.8 . . ?
H52 C23 H54 65.4 . . ?
H53 C23 H54 109.5 . . ?
Si4 C23 H55 69.5 . . ?
Si9 C23 H55 109.5 . . ?
H50 C23 H55 65.3 . . ?
H51 C23 H55 77.0 . . ?
H52 C23 H55 173.1 . . ?
H53 C23 H55 109.5 . . ?
H54 C23 H55 109.5 . . ?
Si10 C24 Si4 68.57(11) . . ?
Si10 C24 H56 84.9 . . ?
Si4 C24 H56 109.5 . . ?
Si10 C24 H57 59.3 . . ?
Si4 C24 H57 109.5 . . ?
H56 C24 H57 109.5 . . ?
Si10 C24 H58 164.8 . . ?
Si4 C24 H58 109.5 . . ?
H56 C24 H58 109.5 . . ?
H57 C24 H58 109.5 . . ?
Si10 C24 H59 109.5 . . ?
Si4 C24 H59 53.0 . . ?
H56 C24 H59 145.4 . . ?
H57 C24 H59 104.9 . . ?
H58 C24 H59 61.5 . . ?
Si10 C24 H60 109.5 . . ?
Si4 C24 H60 93.1 . . ?
H56 C24 H60 36.7 . . ?
H57 C24 H60 145.6 . . ?
H58 C24 H60 85.6 . . ?
H59 C24 H60 109.5 . . ?
Si10 C24 H61 109.5 . . ?
Si4 C24 H61 156.0 . . ?
H56 C24 H61 93.9 . . ?
H57 C24 H61 55.2 . . ?
H58 C24 H61 65.8 . . ?
H59 C24 H61 109.5 . . ?
H60 C24 H61 109.5 . . ?
C27 Si5 C25 103.51(18) . . ?
C27 Si5 C11 113.27(16) . . ?
C25 Si5 C11 111.91(11) . . ?
C27 Si5 C26 108.84(18) . . ?
C25 Si5 C26 110.22(13) . . ?
C11 Si5 C26 108.96(10) . . ?
Si5 C25 Si8 62.11(9) . . ?
Si5 C25 H62 109.5 . . ?
Si8 C25 H62 98.0 . . ?
Si5 C25 H63 109.5 . . ?
Si8 C25 H63 56.2 . . ?
H62 C25 H63 109.5 . . ?
Si5 C25 H64 109.5 . . ?
Si8 C25 H64 152.4 . . ?
H62 C25 H64 109.5 . . ?
H63 C25 H64 109.5 . . ?
Si5 C25 H65 94.2 . . ?
Si8 C25 H65 109.5 . . ?
H62 C25 H65 25.5 . . ?
H63 C25 H65 134.9 . . ?
H64 C25 H65 97.0 . . ?
Si5 C25 H66 156.2 . . ?
Si8 C25 H66 109.5 . . ?
H62 C25 H66 93.4 . . ?
H63 C25 H66 54.5 . . ?
H64 C25 H66 66.9 . . ?
H65 C25 H66 109.5 . . ?
Si5 C25 H67 58.6 . . ?
Si8 C25 H67 109.5 . . ?
H62 C25 H67 134.8 . . ?
H63 C25 H67 115.6 . . ?
H64 C25 H67 52.0 . . ?
H65 C25 H67 109.5 . . ?
H66 C25 H67 109.5 . . ?
Si10 C26 Si5 47.08(8) . . ?
Si10 C26 H68 118.0 . . ?
Si5 C26 H68 109.5 . . ?
Si10 C26 H69 131.7 . . ?
Si5 C26 H69 109.5 . . ?
H68 C26 H69 109.5 . . ?
Si10 C26 H70 63.0 . . ?
Si5 C26 H70 109.5 . . ?
H68 C26 H70 109.5 . . ?
H69 C26 H70 109.5 . . ?
Si10 C26 H71 109.5 . . ?
Si5 C26 H71 116.9 . . ?
H68 C26 H71 18.4 . . ?
H69 C26 H71 118.5 . . ?
H70 C26 H71 91.1 . . ?
Si10 C26 H72 109.5 . . ?
Si5 C26 H72 63.2 . . ?
H68 C26 H72 91.0 . . ?
H69 C26 H72 59.8 . . ?
H70 C26 H72 159.4 . . ?
H71 C26 H72 109.5 . . ?
Si10 C26 H73 109.5 . . ?
Si5 C26 H73 132.8 . . ?
H68 C26 H73 117.5 . . ?
H69 C26 H73 50.2 . . ?
H70 C26 H73 60.0 . . ?
H71 C26 H73 109.5 . . ?
H72 C26 H73 109.5 . . ?
Si5 C27 H74 109.5 . . ?
Si5 C27 H75 109.5 . . ?
H74 C27 H75 109.5 . . ?
Si5 C27 H76 109.5 . . ?
H74 C27 H76 109.5 . . ?
H75 C27 H76 109.5 . . ?
C29 Si6 C28 107.12(13) . . ?
C29 Si6 C30 107.80(15) . . ?
C28 Si6 C30 109.60(15) . . ?
C29 Si6 C12 115.20(13) . . ?
C28 Si6 C12 110.06(11) . . ?
C30 Si6 C12 106.98(11) . . ?
Si6 C28 H77 109.5 . . ?
Si6 C28 H78 109.5 . . ?
H77 C28 H78 109.5 . . ?
Si6 C28 H79 109.5 . . ?
H77 C28 H79 109.5 . . ?
H78 C28 H79 109.5 . . ?
Si6 C29 H80 109.5 . . ?
Si6 C29 H81 109.5 . . ?
H80 C29 H81 109.5 . . ?
Si6 C29 H82 109.5 . . ?
H80 C29 H82 109.5 . . ?
H81 C29 H82 109.5 . . ?
Si6 C30 H83 109.5 . . ?
Si6 C30 H84 109.5 . . ?
H83 C30 H84 109.5 . . ?
Si6 C30 H85 109.5 . . ?
H83 C30 H85 109.5 . . ?
H84 C30 H85 109.5 . . ?
C33 Si7 C32 109.07(14) . . ?
C33 Si7 C31 109.47(15) . . ?
C32 Si7 C31 106.89(14) . . ?
C33 Si7 C12 108.15(11) . . ?
C32 Si7 C12 107.90(13) . . ?
C31 Si7 C12 115.23(12) . . ?
Si7 C31 H86 109.5 . . ?
Si7 C31 H87 109.5 . . ?
H86 C31 H87 109.5 . . ?
Si7 C31 H88 109.5 . . ?
H86 C31 H88 109.5 . . ?
H87 C31 H88 109.5 . . ?
Si7 C32 H89 109.5 . . ?
Si7 C32 H90 109.5 . . ?
H89 C32 H90 109.5 . . ?
Si7 C32 H91 109.5 . . ?
H89 C32 H91 109.5 . . ?
H90 C32 H91 109.5 . . ?
Si7 C33 H92 109.5 . . ?
Si7 C33 H93 109.5 . . ?
H92 C33 H93 109.5 . . ?
Si7 C33 H94 109.5 . . ?
H92 C33 H94 109.5 . . ?
H93 C33 H94 109.5 . . ?
C39 C34 C35 118.7(9) . . ?
C39 C34 C40 120.7(8) . . ?
C35 C34 C40 120.5(8) . . ?
C36 C35 C34 120.9(11) . . ?
C36 C35 H95 119.5 . . ?
C34 C35 H95 119.5 . . ?
C35 C36 C37 119.4(9) . . ?
C35 C36 H96 120.3 . . ?
C37 C36 H96 120.3 . . ?
C38 C37 C36 120.1(7) . . ?
C38 C37 H97 120.0 . . ?
C36 C37 H97 120.0 . . ?
C37 C38 C39 119.9(7) . . ?
C37 C38 H98 120.1 . . ?
C39 C38 H98 120.1 . . ?
C34 C39 C38 121.0(8) . . ?
C34 C39 H99 119.5 . . ?
C38 C39 H99 119.5 . . ?
C34 C40 H100 109.5 . . ?
C34 C40 H101 109.5 . . ?
H100 C40 H101 109.5 . . ?
C34 C40 H102 109.5 . . ?
H100 C40 H102 109.5 . . ?
H101 C40 H102 109.5 . . ?
C41 Si8 C11 114.2(2) . . ?
C41 Si8 C25 110.6(3) . . ?
C11 Si8 C25 106.34(13) . . ?
C41 Si8 C19 107.4(3) . . ?
C11 Si8 C19 105.67(13) . . ?
C25 Si8 C19 112.75(13) . . ?
Si8 C41 H103 109.5 . . ?
Si8 C41 H104 109.5 . . ?
H103 C41 H104 109.5 . . ?
Si8 C41 H105 109.5 . . ?
H103 C41 H105 109.5 . . ?
H104 C41 H105 109.5 . . ?
C22 Si9 C11 116.62(12) . . ?
C22 Si9 C21 109.79(14) . . ?
C11 Si9 C21 105.37(13) . . ?
C22 Si9 C23 99.34(14) . . ?
C11 Si9 C23 108.56(14) . . ?
C21 Si9 C23 117.64(16) . . ?
C26 Si10 C42 104.3(3) . . ?
C26 Si10 C24 121.69(17) . . ?
C42 Si10 C24 100.8(3) . . ?
C26 Si10 C11 108.75(12) . . ?
C42 Si10 C11 115.3(3) . . ?
C24 Si10 C11 106.31(14) . . ?
Si10 C42 H106 109.5 . . ?
Si10 C42 H107 109.5 . . ?
H106 C42 H107 109.5 . . ?
Si10 C42 H108 109.5 . . ?
H106 C42 H108 109.5 . . ?
H107 C42 H108 109.5 . . ?
C44 C43 C48 119.2(14) . . ?
C44 C43 C49 119.1(11) . . ?
C48 C43 C49 121.6(14) . . ?
C45 C44 C43 122.6(12) . . ?
C45 C44 H109 118.7 . . ?
C43 C44 H109 118.7 . . ?
C44 C45 C46 118.2(13) . . ?
C44 C45 H110 120.9 . . ?
C46 C45 H110 120.9 . . ?
C47 C46 C45 118.7(9) . . ?
C47 C46 H111 120.7 . . ?
C45 C46 H111 120.7 . . ?
C48 C47 C46 121.9(12) . . ?
C48 C47 H112 119.0 . . ?
C46 C47 H112 119.0 . . ?
C47 C48 C43 119.3(19) . . ?
C47 C48 H113 120.3 . . ?
C43 C48 H113 120.3 . . ?
C43 C49 H114 109.5 . . ?
C43 C49 H115 109.5 . . ?
H114 C49 H115 109.5 . . ?
C43 C49 H116 109.5 . . ?
H114 C49 H116 109.5 . . ?
H115 C49 H116 109.5 . . ?

loop_
_geom_torsion_atom_site_label_1
_geom_torsion_atom_site_label_2
_geom_torsion_atom_site_label_3
_geom_torsion_atom_site_label_4
_geom_torsion
_geom_torsion_site_symmetry_1
_geom_torsion_site_symmetry_2
_geom_torsion_site_symmetry_3
_geom_torsion_site_symmetry_4
_geom_torsion_publ_flag
C4 Ge1 C1 C2 105.04(16) . . . . ?
C3 Ge1 C1 C2 -99.32(17) . . . . ?
C4 Ge1 C2 C1 -105.27(16) . . . . ?
C3 Ge1 C2 C1 104.16(16) . . . . ?
C1 Ge1 C3 C3 21.8(3) . . . 3_557 ?
C2 Ge1 C3 C3 -30.7(3) . . . 3_557 ?
C4 Ge1 C3 C3 178.0(2) . . . 3_557 ?
C1 Ge1 C4 C5 -118.32(19) . . . . ?
C2 Ge1 C4 C5 -62.6(2) . . . . ?
C3 Ge1 C4 C5 86.65(18) . . . . ?
C1 Ge1 C4 C9 62.6(2) . . . . ?
C2 Ge1 C4 C9 118.39(18) . . . . ?
C3 Ge1 C4 C9 -92.40(19) . . . . ?
C9 C4 C5 C6 -3.7(3) . . . . ?
Ge1 C4 C5 C6 177.25(14) . . . . ?
C9 C4 C5 C10 175.49(18) . . . . ?
Ge1 C4 C5 C10 -3.6(3) . . . . ?
C4 C5 C6 C7 1.5(3) . . . . ?
C10 C5 C6 C7 -177.66(18) . . . . ?
C5 C6 C7 C8 0.6(3) . . . . ?
C5 C6 C7 C11 -176.67(18) . . . . ?
C6 C7 C8 C9 -0.5(3) . . . . ?
C11 C7 C8 C9 176.72(18) . . . . ?
C7 C8 C9 C4 -1.6(3) . . . . ?
C7 C8 C9 C12 175.99(18) . . . . ?
C5 C4 C9 C8 3.7(3) . . . . ?
Ge1 C4 C9 C8 -177.22(15) . . . . ?
C5 C4 C9 C12 -173.85(18) . . . . ?
Ge1 C4 C9 C12 5.2(3) . . . . ?
C6 C5 C10 Si1 -68.8(2) . . . . ?
C4 C5 C10 Si1 111.97(18) . . . . ?
C6 C5 C10 Si2 72.4(2) . . . . ?
C4 C5 C10 Si2 -106.77(19) . . . . ?
C6 C7 C11 Si9 -125.94(18) . . . . ?
C8 C7 C11 Si9 57.0(2) . . . . ?
C6 C7 C11 Si5 68.1(2) . . . . ?
C8 C7 C11 Si5 -109.00(18) . . . . ?
C6 C7 C11 Si8 -0.2(2) . . . . ?
C8 C7 C11 Si8 -177.26(16) . . . . ?
C6 C7 C11 Si4 -170.82(15) . . . . ?
C8 C7 C11 Si4 12.1(2) . . . . ?
C6 C7 C11 Si3 -52.4(2) . . . . ?
C8 C7 C11 Si3 130.50(17) . . . . ?
C6 C7 C11 Si10 115.37(18) . . . . ?
C8 C7 C11 Si10 -61.7(2) . . . . ?
C8 C9 C12 Si7 55.3(2) . . . . ?
C4 C9 C12 Si7 -127.12(18) . . . . ?
C8 C9 C12 Si6 -84.0(2) . . . . ?
C4 C9 C12 Si6 93.5(2) . . . . ?
C5 C10 Si1 C13 -28.40(19) . . . . ?
Si2 C10 Si1 C13 -167.50(13) . . . . ?
C5 C10 Si1 C14 -147.19(17) . . . . ?
Si2 C10 Si1 C14 73.70(16) . . . . ?
C5 C10 Si1 C15 92.72(18) . . . . ?
Si2 C10 Si1 C15 -46.39(16) . . . . ?
C5 C10 Si2 C18 21.8(2) . . . . ?
Si1 C10 Si2 C18 160.73(14) . . . . ?
C5 C10 Si2 C17 -100.58(18) . . . . ?
Si1 C10 Si2 C17 38.32(18) . . . . ?
C5 C10 Si2 C16 140.2(2) . . . . ?
Si1 C10 Si2 C16 -80.9(2) . . . . ?
C7 C11 Si3 C19 47.8(2) . . . . ?
Si9 C11 Si3 C19 153.84(16) . . . . ?
Si5 C11 Si3 C19 -69.29(18) . . . . ?
Si8 C11 Si3 C19 -58.60(16) . . . . ?
Si4 C11 Si3 C19 170.98(15) . . . . ?
Si10 C11 Si3 C19 -112.2(2) . . . . ?
C7 C11 Si3 C20 161.78(18) . . . . ?
Si9 C11 Si3 C20 -92.17(17) . . . . ?
Si5 C11 Si3 C20 44.71(19) . . . . ?
Si8 C11 Si3 C20 55.40(17) . . . . ?
Si4 C11 Si3 C20 -75.02(18) . . . . ?
Si10 C11 Si3 C20 1.8(3) . . . . ?
C7 C11 Si3 C21 -78.04(17) . . . . ?
Si9 C11 Si3 C21 28.01(13) . . . . ?
Si5 C11 Si3 C21 164.89(13) . . . . ?
Si8 C11 Si3 C21 175.58(14) . . . . ?
Si4 C11 Si3 C21 45.16(15) . . . . ?
Si10 C11 Si3 C21 122.0(2) . . . . ?
C20 Si3 C19 Si8 -69.67(16) . . . . ?
C21 Si3 C19 Si8 176.98(13) . . . . ?
C11 Si3 C19 Si8 52.40(12) . . . . ?
C19 Si3 C21 Si9 -156.67(13) . . . . ?
C20 Si3 C21 Si9 96.68(18) . . . . ?
C11 Si3 C21 Si9 -26.51(12) . . . . ?
C7 C11 Si4 C23 158.40(17) . . . . ?
Si9 C11 Si4 C23 61.93(16) . . . . ?
Si5 C11 Si4 C23 -83.04(17) . . . . ?
Si8 C11 Si4 C23 -10.5(2) . . . . ?
Si3 C11 Si4 C23 37.46(17) . . . . ?
Si10 C11 Si4 C23 -104.15(15) . . . . ?
C7 C11 Si4 C22 45.25(18) . . . . ?
Si9 C11 Si4 C22 -51.22(12) . . . . ?
Si5 C11 Si4 C22 163.81(11) . . . . ?
Si8 C11 Si4 C22 -123.66(16) . . . . ?
Si3 C11 Si4 C22 -75.69(13) . . . . ?
Si10 C11 Si4 C22 142.70(11) . . . . ?
C7 C11 Si4 C24 -76.50(17) . . . . ?
Si9 C11 Si4 C24 -172.96(14) . . . . ?
Si5 C11 Si4 C24 42.07(15) . . . . ?
Si8 C11 Si4 C24 114.59(17) . . . . ?
Si3 C11 Si4 C24 162.56(12) . . . . ?
Si10 C11 Si4 C24 20.96(12) . . . . ?
C23 Si4 C22 Si9 -67.95(14) . . . . ?
C11 Si4 C22 Si9 52.31(12) . . . . ?
C24 Si4 C22 Si9 172.72(15) . . . . ?
C11 Si4 C23 Si9 -58.08(12) . . . . ?
C22 Si4 C23 Si9 61.43(12) . . . . ?
C24 Si4 C23 Si9 179.25(15) . . . . ?
C23 Si4 C24 Si10 103.95(14) . . . . ?
C11 Si4 C24 Si10 -21.32(13) . . . . ?
C22 Si4 C24 Si10 -143.89(11) . . . . ?
C7 C11 Si5 C27 164.9(2) . . . . ?
Si9 C11 Si5 C27 5.4(3) . . . . ?
Si8 C11 Si5 C27 -84.3(2) . . . . ?
Si4 C11 Si5 C27 41.6(2) . . . . ?
Si3 C11 Si5 C27 -75.4(2) . . . . ?
Si10 C11 Si5 C27 69.8(2) . . . . ?
C7 C11 Si5 C25 -78.57(17) . . . . ?
Si9 C11 Si5 C25 122.0(2) . . . . ?
Si8 C11 Si5 C25 32.27(13) . . . . ?
Si4 C11 Si5 C25 158.13(13) . . . . ?
Si3 C11 Si5 C25 41.12(15) . . . . ?
Si10 C11 Si5 C25 -173.64(14) . . . . ?
C7 C11 Si5 C26 43.57(16) . . . . ?
Si9 C11 Si5 C26 -115.9(2) . . . . ?
Si8 C11 Si5 C26 154.41(11) . . . . ?
Si4 C11 Si5 C26 -79.73(13) . . . . ?
Si3 C11 Si5 C26 163.26(11) . . . . ?
Si10 C11 Si5 C26 -51.50(11) . . . . ?
C27 Si5 C25 Si8 91.32(17) . . . . ?
C11 Si5 C25 Si8 -31.00(12) . . . . ?
C26 Si5 C25 Si8 -152.41(11) . . . . ?
C27 Si5 C26 Si10 -68.75(18) . . . . ?
C25 Si5 C26 Si10 178.37(12) . . . . ?
C11 Si5 C26 Si10 55.22(11) . . . . ?
C9 C12 Si6 C29 105.08(18) . . . . ?
Si7 C12 Si6 C29 -34.22(17) . . . . ?
C9 C12 Si6 C28 -16.12(19) . . . . ?
Si7 C12 Si6 C28 -155.42(12) . . . . ?
C9 C12 Si6 C30 -135.13(19) . . . . ?
Si7 C12 Si6 C30 85.57(18) . . . . ?
C9 C12 Si7 C33 41.26(19) . . . . ?
Si6 C12 Si7 C33 179.20(13) . . . . ?
C9 C12 Si7 C32 159.11(17) . . . . ?
Si6 C12 Si7 C32 -62.95(16) . . . . ?
C9 C12 Si7 C31 -81.57(19) . . . . ?
Si6 C12 Si7 C31 56.37(17) . . . . ?
C39 C34 C35 C36 -0.9(18) . . . . ?
C40 C34 C35 C36 -178.6(10) . . . . ?
C34 C35 C36 C37 1.3(17) . . . . ?
C35 C36 C37 C38 -0.9(12) . . . . ?
C36 C37 C38 C39 0.0(11) . . . . ?
C35 C34 C39 C38 0.1(17) . . . . ?
C40 C34 C39 C38 177.7(9) . . . . ?
C37 C38 C39 C34 0.4(16) . . . . ?
C7 C11 Si8 C41 -170.8(3) . . . . ?
Si9 C11 Si8 C41 -43.9(3) . . . . ?
Si5 C11 Si8 C41 93.2(3) . . . . ?
Si4 C11 Si8 C41 -2.1(4) . . . . ?
Si3 C11 Si8 C41 -75.7(3) . . . . ?
Si10 C11 Si8 C41 74.3(3) . . . . ?
C7 C11 Si8 C25 66.96(18) . . . . ?
Si9 C11 Si8 C25 -166.12(12) . . . . ?
Si5 C11 Si8 C25 -29.03(11) . . . . ?
Si4 C11 Si8 C25 -124.27(16) . . . . ?
Si3 C11 Si8 C25 162.05(14) . . . . ?
Si10 C11 Si8 C25 -47.94(15) . . . . ?
C7 C11 Si8 C19 -53.08(18) . . . . ?
Si9 C11 Si8 C19 73.83(15) . . . . ?
Si5 C11 Si8 C19 -149.08(12) . . . . ?
Si4 C11 Si8 C19 115.68(16) . . . . ?
Si3 C11 Si8 C19 42.00(10) . . . . ?
Si10 C11 Si8 C19 -167.98(12) . . . . ?
Si5 C25 Si8 C41 -94.8(3) . . . . ?
Si5 C25 Si8 C11 29.66(11) . . . . ?
Si5 C25 Si8 C19 145.01(13) . . . . ?
Si3 C19 Si8 C41 74.6(3) . . . . ?
Si3 C19 Si8 C11 -47.57(11) . . . . ?
Si3 C19 Si8 C25 -163.32(15) . . . . ?
Si4 C22 Si9 C11 -56.50(12) . . . . ?
Si4 C22 Si9 C21 -176.20(15) . . . . ?
Si4 C22 Si9 C23 59.82(13) . . . . ?
C7 C11 Si9 C22 -44.1(2) . . . . ?
Si5 C11 Si9 C22 114.5(2) . . . . ?
Si8 C11 Si9 C22 -173.05(14) . . . . ?
Si4 C11 Si9 C22 57.51(14) . . . . ?
Si3 C11 Si9 C22 -147.97(15) . . . . ?
Si10 C11 Si9 C22 71.38(17) . . . . ?
C7 C11 Si9 C21 77.91(17) . . . . ?
Si5 C11 Si9 C21 -123.40(19) . . . . ?
Si8 C11 Si9 C21 -51.00(15) . . . . ?
Si4 C11 Si9 C21 179.56(15) . . . . ?
Si3 C11 Si9 C21 -25.92(11) . . . . ?
Si10 C11 Si9 C21 -166.57(12) . . . . ?
C7 C11 Si9 C23 -155.22(16) . . . . ?
Si5 C11 Si9 C23 3.5(3) . . . . ?
Si8 C11 Si9 C23 75.86(16) . . . . ?
Si4 C11 Si9 C23 -53.58(13) . . . . ?
Si3 C11 Si9 C23 100.94(13) . . . . ?
Si10 C11 Si9 C23 -39.71(17) . . . . ?
Si3 C21 Si9 C22 153.30(12) . . . . ?
Si3 C21 Si9 C11 26.94(11) . . . . ?
Si3 C21 Si9 C23 -94.17(15) . . . . ?
Si4 C23 Si9 C22 -65.46(12) . . . . ?
Si4 C23 Si9 C11 56.84(12) . . . . ?
Si4 C23 Si9 C21 176.28(17) . . . . ?
Si5 C26 Si10 C42 71.7(3) . . . . ?
Si5 C26 Si10 C24 -175.71(17) . . . . ?
Si5 C26 Si10 C11 -51.79(10) . . . . ?
Si4 C24 Si10 C26 145.38(14) . . . . ?
Si4 C24 Si10 C42 -100.2(3) . . . . ?
Si4 C24 Si10 C11 20.34(13) . . . . ?
C7 C11 Si10 C26 -43.36(17) . . . . ?
Si9 C11 Si10 C26 -163.33(13) . . . . ?
Si5 C11 Si10 C26 54.63(12) . . . . ?
Si8 C11 Si10 C26 78.71(15) . . . . ?
Si4 C11 Si10 C26 -153.62(13) . . . . ?
Si3 C11 Si10 C26 117.2(2) . . . . ?
C7 C11 Si10 C42 -160.0(3) . . . . ?
Si9 C11 Si10 C42 80.0(3) . . . . ?
Si5 C11 Si10 C42 -62.0(3) . . . . ?
Si8 C11 Si10 C42 -37.9(3) . . . . ?
Si4 C11 Si10 C42 89.8(3) . . . . ?
Si3 C11 Si10 C42 0.6(4) . . . . ?
C7 C11 Si10 C24 89.27(18) . . . . ?
Si9 C11 Si10 C24 -30.70(18) . . . . ?
Si5 C11 Si10 C24 -172.73(16) . . . . ?
Si8 C11 Si10 C24 -148.66(15) . . . . ?
Si4 C11 Si10 C24 -20.99(14) . . . . ?
Si3 C11 Si10 C24 -110.1(2) . . . . ?
C48 C43 C44 C45 2(2) . . . . ?
C49 C43 C44 C45 177.6(16) . . . . ?
C43 C44 C45 C46 0(3) . . . . ?
C44 C45 C46 C47 -1(2) . . . . ?
C45 C46 C47 C48 -0.2(19) . . . . ?
C46 C47 C48 C43 2(2) . . . . ?
C44 C43 C48 C47 -3(2) . . . . ?
C49 C43 C48 C47 -178.8(14) . . . . ?

_diffrn_measured_fraction_theta_max 0.999
_diffrn_reflns_theta_full        26.00
_diffrn_measured_fraction_theta_full 0.999
_refine_diff_density_max         0.575
_refine_diff_density_min         -0.466
_refine_diff_density_rms         0.050
####################################################################### 
# 
# This file contains crystal structure data downloaded from the 
# Cambridge Structural Database (CSD) hosted by the Cambridge 
# Crystallographic Data Centre (CCDC).
# 
# Full information about CCDC data access policies and citation 
# guidelines are available at http://www.ccdc.cam.ac.uk/access/V1 
# 
# Audit and citation data items may have been added by the CCDC. 
# Please retain this information to preserve the provenance of 
# this file and to allow appropriate attribution of the data. 
# 
#######################################################################

data_comp12
_database_code_depnum_ccdc_archive 'CCDC 1054596'
_audit_update_record             
;
2015-03-17 deposited with the CCDC.
2015-06-24 downloaded from the CCDC.
;

_audit_creation_method           SHELXL-97
_chemical_name_systematic        
; 
 ? 
;
_chemical_name_common            ?
_chemical_melting_point          ?
_chemical_formula_moiety         'C64 H142 Ge2 Si14'
_chemical_formula_sum            'C64 H142 Ge2 Si14'
_chemical_formula_weight         1450.22

loop_
_atom_type_symbol
_atom_type_description
_atom_type_scat_dispersion_real
_atom_type_scat_dispersion_imag
_atom_type_scat_source
C C 0.0033 0.0016 'International Tables Vol C Tables 4.2.6.8 and 6.1.1.4'
H H 0.0000 0.0000 'International Tables Vol C Tables 4.2.6.8 and 6.1.1.4'
Si Si 0.0817 0.0704 'International Tables Vol C Tables 4.2.6.8 and 6.1.1.4'
Ge Ge 0.1547 1.8001 'International Tables Vol C Tables 4.2.6.8 and 6.1.1.4'

_symmetry_cell_setting           orthorhombic
_symmetry_space_group_name_H-M   'P b c a '
_symmetry_space_group_name_Hall  '-P 2ac 2ab'
_symmetry_Int_Tables_number      61

loop_
_symmetry_equiv_pos_as_xyz
'x, y, z'
'-x+1/2, -y, z+1/2'
'x+1/2, -y+1/2, -z'
'-x, y+1/2, -z+1/2'
'-x, -y, -z'
'x-1/2, y, -z-1/2'
'-x-1/2, y-1/2, z'
'x, -y-1/2, z-1/2'

_cell_length_a                   21.4391(3)
_cell_length_b                   21.7284(2)
_cell_length_c                   36.5231(5)
_cell_angle_alpha                90.00
_cell_angle_beta                 90.00
_cell_angle_gamma                90.00
_cell_volume                     17013.8(4)
_cell_formula_units_Z            8
_cell_measurement_temperature    103(2)
_cell_measurement_reflns_used    ?
_cell_measurement_theta_min      1.45
_cell_measurement_theta_max      26.0

_exptl_crystal_description       prism
_exptl_crystal_colour            colorless
_exptl_crystal_size_max          0.11
_exptl_crystal_size_mid          0.10
_exptl_crystal_size_min          0.08
_exptl_crystal_density_meas      ?
_exptl_crystal_density_diffrn    1.132
_exptl_crystal_density_method    'not measured'
_exptl_crystal_F_000             6288
_exptl_absorpt_coefficient_mu    0.937
_exptl_absorpt_correction_type   multi-scan
_exptl_absorpt_correction_T_min  0.9040
_exptl_absorpt_correction_T_max  0.9288
_exptl_absorpt_process_details   
;
 MULABS - Empirical Correction for Absorption Anisotropy.
 Blessing, R. H., Acta Cryst., A51, 33-38 (1995).
;


_exptl_special_details           
; 
 ? 
;

_diffrn_ambient_temperature      103(2)
_diffrn_radiation_wavelength     0.71075
_diffrn_radiation_type           MoK\a
_diffrn_radiation_source         'fine-focus sealed tube'
_diffrn_radiation_monochromator  graphite
_diffrn_measurement_device_type  'Rigaku Saturn'
_diffrn_measurement_method       \w
_diffrn_detector_area_resol_mean 28.5714
_diffrn_reflns_number            179753
_diffrn_reflns_av_R_equivalents  0.0853
_diffrn_reflns_av_sigmaI/netI    0.0343
_diffrn_reflns_limit_h_min       -26
_diffrn_reflns_limit_h_max       26
_diffrn_reflns_limit_k_min       -26
_diffrn_reflns_limit_k_max       26
_diffrn_reflns_limit_l_min       -45
_diffrn_reflns_limit_l_max       45
_diffrn_reflns_theta_min         1.45
_diffrn_reflns_theta_max         26.00
_reflns_number_total             16692
_reflns_number_gt                12734
_reflns_threshold_expression     >2sigma(I)

_computing_data_collection       CrystalClear
_computing_cell_refinement       HKL2000
_computing_data_reduction        HKL2000
_computing_structure_solution    SIR2004
_computing_structure_refinement  'SHELXL-97 (Sheldrick, 1997)'
_computing_molecular_graphics    'Yadokari-XG 2011 (Wakita Nemoto et al., 2011)'
_computing_publication_material  
;Yadokari-XG 2011 (Wakita,Nemoto et al., 2011)
;

_refine_special_details          
; 
 Refinement of F^2^ against ALL reflections.  The weighted R-factor wR and 
 goodness of fit S are based on F^2^, conventional R-factors R are based 
 on F, with F set to zero for negative F^2^. The threshold expression of 
 F^2^ > 2sigma(F^2^) is used only for calculating R-factors(gt) etc. and is 
 not relevant to the choice of reflections for refinement.  R-factors based 
 on F^2^ are statistically about twice as large as those based on F, and R- 
 factors based on ALL data will be even larger. 
;

_refine_ls_structure_factor_coef Fsqd
_refine_ls_matrix_type           full
_refine_ls_weighting_scheme      calc
_refine_ls_weighting_details     
'calc w=1/[\s^2^(Fo^2^)+(0.0814P)^2^+34.3443P] where P=(Fo^2^+2Fc^2^)/3'
_atom_sites_solution_primary     direct
_atom_sites_solution_secondary   difmap
_atom_sites_solution_hydrogens   geom
_refine_ls_hydrogen_treatment    constr
_refine_ls_extinction_method     none
_refine_ls_extinction_coef       ?
_refine_ls_number_reflns         16692
_refine_ls_number_parameters     763
_refine_ls_number_restraints     0
_refine_ls_R_factor_all          0.0780
_refine_ls_R_factor_gt           0.0562
_refine_ls_wR_factor_ref         0.1633
_refine_ls_wR_factor_gt          0.1454
_refine_ls_goodness_of_fit_ref   1.034
_refine_ls_restrained_S_all      1.034
_refine_ls_shift/su_max          0.001
_refine_ls_shift/su_mean         0.000

loop_
_atom_site_label
_atom_site_type_symbol
_atom_site_fract_x
_atom_site_fract_y
_atom_site_fract_z
_atom_site_U_iso_or_equiv
_atom_site_adp_type
_atom_site_occupancy
_atom_site_symmetry_multiplicity
_atom_site_calc_flag
_atom_site_refinement_flags
_atom_site_disorder_assembly
_atom_site_disorder_group
Ge1 Ge 0.113473(18) 0.194821(19) 0.131792(11) 0.03176(11) Uani 1 1 d . . .
Ge2 Ge 0.038853(19) 0.13560(2) 0.173950(11) 0.03298(11) Uani 1 1 d . . .
C1 C 0.1610(2) 0.1202(2) 0.14471(12) 0.0446(10) Uani 1 1 d . . .
H1 H 0.1624 0.0907 0.1241 0.053 Uiso 1 1 calc R . .
H2 H 0.2042 0.1304 0.1523 0.053 Uiso 1 1 calc R . .
C2 C 0.1217(2) 0.0939(2) 0.17789(12) 0.0452(10) Uani 1 1 d . . .
H3 H 0.1420 0.1037 0.2015 0.054 Uiso 1 1 calc R . .
H4 H 0.1171 0.0487 0.1759 0.054 Uiso 1 1 calc R . .
C3 C 0.1139(2) 0.2392(2) 0.17967(11) 0.0438(10) Uani 1 1 d . . .
H5 H 0.1527 0.2304 0.1935 0.053 Uiso 1 1 calc R . .
H6 H 0.1105 0.2842 0.1759 0.053 Uiso 1 1 calc R . .
C4 C 0.0555(2) 0.2138(2) 0.20054(12) 0.0432(10) Uani 1 1 d . . .
H7 H 0.0197 0.2424 0.1987 0.052 Uiso 1 1 calc R . .
H8 H 0.0649 0.2061 0.2267 0.052 Uiso 1 1 calc R . .
C5 C 0.12808(16) 0.24333(17) 0.08676(10) 0.0285(7) Uani 1 1 d . . .
C6 C 0.18026(16) 0.23312(17) 0.06373(10) 0.0295(8) Uani 1 1 d . . .
C7 C 0.18212(17) 0.26223(17) 0.02951(10) 0.0298(8) Uani 1 1 d . . .
H9 H 0.2166 0.2540 0.0139 0.036 Uiso 1 1 calc R . .
C8 C 0.13597(16) 0.30284(17) 0.01689(10) 0.0277(7) Uani 1 1 d . . .
C9 C 0.08880(16) 0.31662(16) 0.04219(10) 0.0281(7) Uani 1 1 d . . .
H10 H 0.0585 0.3466 0.0357 0.034 Uiso 1 1 calc R . .
C10 C 0.08408(16) 0.28848(17) 0.07645(10) 0.0292(8) Uani 1 1 d . . .
C11 C 0.23491(17) 0.19351(18) 0.07572(10) 0.0328(8) Uani 1 1 d . . .
H11 H 0.2197 0.1758 0.0994 0.039 Uiso 1 1 calc R . .
C12 C 0.13797(17) 0.33191(17) -0.02173(10) 0.0302(8) Uani 1 1 d . . .
C13 C 0.03213(17) 0.30805(18) 0.10223(10) 0.0324(8) Uani 1 1 d . . .
H12 H 0.0387 0.2812 0.1241 0.039 Uiso 1 1 calc R . .
Si1 Si 0.25173(5) 0.12203(5) 0.04763(3) 0.0368(3) Uani 1 1 d . . .
C14 C 0.1768(2) 0.0887(2) 0.03171(15) 0.0519(12) Uani 1 1 d . . .
H13 H 0.1511 0.1212 0.0209 0.078 Uiso 1 1 calc R . .
H14 H 0.1547 0.0704 0.0525 0.078 Uiso 1 1 calc R . .
H15 H 0.1851 0.0569 0.0133 0.078 Uiso 1 1 calc R . .
C15 C 0.2903(2) 0.0627(2) 0.07743(13) 0.0500(11) Uani 1 1 d . . .
H16 H 0.2683 0.0602 0.1009 0.075 Uiso 1 1 calc R . .
H17 H 0.3339 0.0744 0.0817 0.075 Uiso 1 1 calc R . .
H18 H 0.2889 0.0226 0.0652 0.075 Uiso 1 1 calc R . .
C16 C 0.3039(2) 0.1375(2) 0.00764(13) 0.0483(11) Uani 1 1 d . . .
H19 H 0.3048 0.1013 -0.0084 0.072 Uiso 1 1 calc R . .
H20 H 0.3462 0.1464 0.0164 0.072 Uiso 1 1 calc R . .
H21 H 0.2880 0.1730 -0.0061 0.072 Uiso 1 1 calc R . .
Si2 Si 0.30454(5) 0.24064(6) 0.09073(3) 0.0392(3) Uani 1 1 d . . .
C17 C 0.2781(2) 0.2950(2) 0.12696(15) 0.0571(13) Uani 1 1 d . . .
H22 H 0.3144 0.3154 0.1379 0.086 Uiso 1 1 calc R . .
H23 H 0.2555 0.2723 0.1460 0.086 Uiso 1 1 calc R . .
H24 H 0.2504 0.3260 0.1161 0.086 Uiso 1 1 calc R . .
C18 C 0.3655(2) 0.1889(2) 0.11073(13) 0.0495(11) Uani 1 1 d . . .
H25 H 0.3837 0.1635 0.0913 0.074 Uiso 1 1 calc R . .
H26 H 0.3465 0.1622 0.1293 0.074 Uiso 1 1 calc R . .
H27 H 0.3983 0.2138 0.1221 0.074 Uiso 1 1 calc R . .
C19 C 0.3433(2) 0.2845(3) 0.05334(14) 0.0546(12) Uani 1 1 d . . .
H28 H 0.3788 0.3073 0.0633 0.082 Uiso 1 1 calc R . .
H29 H 0.3134 0.3134 0.0425 0.082 Uiso 1 1 calc R . .
H30 H 0.3579 0.2559 0.0345 0.082 Uiso 1 1 calc R . .
Si3 Si 0.18753(6) 0.28331(6) -0.05467(3) 0.0423(3) Uani 1 1 d . . .
C20 C 0.1665(3) 0.1996(2) -0.05022(15) 0.0604(14) Uani 1 1 d . . .
H31 H 0.2047 0.1748 -0.0502 0.091 Uiso 1 1 calc R . .
H32 H 0.1402 0.1874 -0.0709 0.091 Uiso 1 1 calc R . .
H33 H 0.1438 0.1930 -0.0273 0.091 Uiso 1 1 calc R . .
C21 C 0.2738(2) 0.2913(2) -0.04789(13) 0.0548(13) Uani 1 1 d . . .
H34 H 0.2955 0.2604 -0.0627 0.082 Uiso 1 1 calc R . .
H35 H 0.2839 0.2852 -0.0220 0.082 Uiso 1 1 calc R . .
H36 H 0.2870 0.3326 -0.0555 0.082 Uiso 1 1 calc R . .
C22 C 0.1785(3) 0.3015(3) -0.10472(13) 0.0694(17) Uani 1 1 d . . .
H37 H 0.1911 0.3442 -0.1092 0.104 Uiso 1 1 calc R . .
H38 H 0.1348 0.2960 -0.1119 0.104 Uiso 1 1 calc R . .
H39 H 0.2049 0.2738 -0.1191 0.104 Uiso 1 1 calc R . .
Si4 Si 0.17391(6) 0.41249(6) -0.01543(3) 0.0424(3) Uani 1 1 d . . .
C23 C 0.2392(2) 0.4102(2) 0.01852(15) 0.0577(13) Uani 1 1 d . . .
H40 H 0.2726 0.3836 0.0093 0.087 Uiso 1 1 calc R . .
H41 H 0.2238 0.3939 0.0418 0.087 Uiso 1 1 calc R . .
H42 H 0.2555 0.4519 0.0222 0.087 Uiso 1 1 calc R . .
C24 C 0.2073(3) 0.4461(2) -0.05834(15) 0.0621(14) Uani 1 1 d . . .
H43 H 0.2255 0.4864 -0.0530 0.093 Uiso 1 1 calc R . .
H44 H 0.1742 0.4507 -0.0766 0.093 Uiso 1 1 calc R . .
H45 H 0.2397 0.4187 -0.0679 0.093 Uiso 1 1 calc R . .
C25 C 0.1164(2) 0.4700(2) 0.00196(16) 0.0565(12) Uani 1 1 d . . .
H46 H 0.0998 0.4562 0.0256 0.085 Uiso 1 1 calc R . .
H47 H 0.0821 0.4741 -0.0156 0.085 Uiso 1 1 calc R . .
H48 H 0.1370 0.5099 0.0051 0.085 Uiso 1 1 calc R . .
Si5 Si 0.05682(5) 0.34032(6) -0.04405(3) 0.0414(3) Uani 1 1 d . . .
C26 C 0.0256(2) 0.2638(2) -0.05812(15) 0.0585(13) Uani 1 1 d . . .
H49 H 0.0305 0.2345 -0.0379 0.088 Uiso 1 1 calc R . .
H50 H 0.0486 0.2489 -0.0796 0.088 Uiso 1 1 calc R . .
H51 H -0.0187 0.2677 -0.0643 0.088 Uiso 1 1 calc R . .
C27 C 0.0587(2) 0.3930(2) -0.08530(13) 0.0542(12) Uani 1 1 d . . .
H52 H 0.0923 0.3802 -0.1018 0.081 Uiso 1 1 calc R . .
H53 H 0.0661 0.4354 -0.0773 0.081 Uiso 1 1 calc R . .
H54 H 0.0187 0.3907 -0.0982 0.081 Uiso 1 1 calc R . .
C28 C -0.0092(2) 0.3753(2) -0.01740(13) 0.0498(11) Uani 1 1 d . . .
H55 H -0.0425 0.3875 -0.0343 0.075 Uiso 1 1 calc R . .
H56 H 0.0059 0.4115 -0.0041 0.075 Uiso 1 1 calc R . .
H57 H -0.0253 0.3450 0.0001 0.075 Uiso 1 1 calc R . .
Si6 Si -0.05040(5) 0.28780(6) 0.08711(3) 0.0371(3) Uani 1 1 d . . .
C29 C -0.0890(2) 0.2514(2) 0.12764(12) 0.0467(11) Uani 1 1 d . . .
H58 H -0.1323 0.2412 0.1215 0.070 Uiso 1 1 calc R . .
H59 H -0.0884 0.2802 0.1483 0.070 Uiso 1 1 calc R . .
H60 H -0.0666 0.2138 0.1344 0.070 Uiso 1 1 calc R . .
C30 C -0.0476(2) 0.2327(2) 0.04820(12) 0.0431(10) Uani 1 1 d . . .
H61 H -0.0226 0.1967 0.0551 0.065 Uiso 1 1 calc R . .
H62 H -0.0287 0.2527 0.0269 0.065 Uiso 1 1 calc R . .
H63 H -0.0901 0.2194 0.0421 0.065 Uiso 1 1 calc R . .
C31 C -0.0999(2) 0.3553(2) 0.07431(13) 0.0484(11) Uani 1 1 d . . .
H64 H -0.0821 0.3756 0.0527 0.073 Uiso 1 1 calc R . .
H65 H -0.1013 0.3844 0.0948 0.073 Uiso 1 1 calc R . .
H66 H -0.1423 0.3412 0.0687 0.073 Uiso 1 1 calc R . .
Si7 Si 0.04343(5) 0.38879(5) 0.12111(3) 0.0379(3) Uani 1 1 d . . .
C32 C -0.0057(2) 0.3950(2) 0.16348(12) 0.0486(11) Uani 1 1 d . . .
H67 H 0.0040 0.3607 0.1800 0.073 Uiso 1 1 calc R . .
H68 H -0.0499 0.3934 0.1568 0.073 Uiso 1 1 calc R . .
H69 H 0.0032 0.4340 0.1759 0.073 Uiso 1 1 calc R . .
C33 C 0.1273(2) 0.4013(2) 0.13151(16) 0.0570(13) Uani 1 1 d . . .
H70 H 0.1518 0.3973 0.1090 0.086 Uiso 1 1 calc R . .
H71 H 0.1413 0.3705 0.1493 0.086 Uiso 1 1 calc R . .
H72 H 0.1331 0.4426 0.1417 0.086 Uiso 1 1 calc R . .
C34 C 0.0182(3) 0.4525(2) 0.09001(14) 0.0595(13) Uani 1 1 d . . .
H73 H 0.0423 0.4897 0.0955 0.089 Uiso 1 1 calc R . .
H74 H -0.0263 0.4609 0.0938 0.089 Uiso 1 1 calc R . .
H75 H 0.0252 0.4404 0.0645 0.089 Uiso 1 1 calc R . .
C35 C -0.03463(17) 0.08203(17) 0.18326(10) 0.0307(8) Uani 1 1 d . . .
C36 C -0.04594(18) 0.03093(18) 0.15994(10) 0.0330(8) Uani 1 1 d . . .
C37 C -0.09659(19) -0.00757(19) 0.16704(11) 0.0361(9) Uani 1 1 d . . .
H76 H -0.1032 -0.0417 0.1513 0.043 Uiso 1 1 calc R . .
C38 C -0.13825(19) 0.00124(19) 0.19612(11) 0.0359(9) Uani 1 1 d . . .
C39 C -0.12436(19) 0.05115(19) 0.21911(11) 0.0377(9) Uani 1 1 d . . .
H77 H -0.1504 0.0581 0.2397 0.045 Uiso 1 1 calc R . .
C40 C -0.07485(18) 0.09077(18) 0.21339(10) 0.0331(8) Uani 1 1 d . . .
C41 C -0.00433(19) 0.01702(18) 0.12733(10) 0.0349(8) Uani 1 1 d . . .
H78 H 0.0286 0.0496 0.1288 0.042 Uiso 1 1 calc R . .
C42 C -0.1932(2) -0.0434(2) 0.20418(12) 0.0421(10) Uani 1 1 d . . .
C43 C -0.0650(2) 0.14240(19) 0.24088(11) 0.0389(9) Uani 1 1 d . . .
H79 H -0.0322 0.1682 0.2289 0.047 Uiso 1 1 calc R . .
Si8 Si 0.04149(6) -0.05728(6) 0.13206(4) 0.0476(3) Uani 1 1 d . . .
C44 C 0.0541(3) -0.0741(2) 0.18154(15) 0.0642(14) Uani 1 1 d . . .
H80 H 0.0849 -0.1071 0.1841 0.096 Uiso 1 1 calc R . .
H81 H 0.0146 -0.0870 0.1927 0.096 Uiso 1 1 calc R . .
H82 H 0.0693 -0.0369 0.1939 0.096 Uiso 1 1 calc R . .
C45 C 0.0032(3) -0.1271(2) 0.11237(17) 0.0668(15) Uani 1 1 d . . .
H83 H 0.0106 -0.1285 0.0859 0.100 Uiso 1 1 calc R . .
H84 H -0.0418 -0.1254 0.1171 0.100 Uiso 1 1 calc R . .
H85 H 0.0207 -0.1641 0.1238 0.100 Uiso 1 1 calc R . .
C46 C 0.1175(2) -0.0468(2) 0.10789(18) 0.0680(16) Uani 1 1 d . . .
H86 H 0.1401 -0.0121 0.1187 0.102 Uiso 1 1 calc R . .
H87 H 0.1098 -0.0385 0.0819 0.102 Uiso 1 1 calc R . .
H88 H 0.1425 -0.0843 0.1103 0.102 Uiso 1 1 calc R . .
Si9 Si -0.04379(6) 0.03294(6) 0.08142(3) 0.0420(3) Uani 1 1 d . . .
C47 C -0.0731(3) -0.0355(3) 0.05555(14) 0.0628(14) Uani 1 1 d . . .
H89 H -0.0969 -0.0622 0.0721 0.094 Uiso 1 1 calc R . .
H90 H -0.0377 -0.0585 0.0455 0.094 Uiso 1 1 calc R . .
H91 H -0.1000 -0.0218 0.0355 0.094 Uiso 1 1 calc R . .
C48 C 0.0152(2) 0.0696(3) 0.05097(13) 0.0580(13) Uani 1 1 d . . .
H92 H -0.0056 0.0864 0.0292 0.087 Uiso 1 1 calc R . .
H93 H 0.0461 0.0389 0.0435 0.087 Uiso 1 1 calc R . .
H94 H 0.0362 0.1030 0.0642 0.087 Uiso 1 1 calc R . .
C49 C -0.1095(2) 0.0873(2) 0.08892(13) 0.0489(11) Uani 1 1 d . . .
H95 H -0.0943 0.1240 0.1016 0.073 Uiso 1 1 calc R . .
H96 H -0.1417 0.0672 0.1038 0.073 Uiso 1 1 calc R . .
H97 H -0.1274 0.0992 0.0653 0.073 Uiso 1 1 calc R . .
Si10 Si -0.15568(7) -0.11517(6) 0.22363(4) 0.0521(3) Uani 1 1 d . . .
C50 C -0.1228(3) -0.1609(3) 0.18970(19) 0.083(2) Uani 1 1 d . . .
H98 H -0.0892 -0.1382 0.1775 0.124 Uiso 1 1 calc R . .
H99 H -0.1548 -0.1720 0.1717 0.124 Uiso 1 1 calc R . .
H100 H -0.1057 -0.1984 0.2008 0.124 Uiso 1 1 calc R . .
C51 C -0.0909(2) -0.0938(2) 0.25528(15) 0.0585(13) Uani 1 1 d . . .
H101 H -0.0655 -0.1303 0.2605 0.088 Uiso 1 1 calc R . .
H102 H -0.1083 -0.0777 0.2782 0.088 Uiso 1 1 calc R . .
H103 H -0.0648 -0.0623 0.2438 0.088 Uiso 1 1 calc R . .
C52 C -0.2089(3) -0.1674(3) 0.25012(16) 0.0660(15) Uani 1 1 d . . .
H104 H -0.2429 -0.1813 0.2342 0.099 Uiso 1 1 calc R . .
H105 H -0.2262 -0.1450 0.2711 0.099 Uiso 1 1 calc R . .
H106 H -0.1853 -0.2031 0.2589 0.099 Uiso 1 1 calc R . .
Si11 Si -0.24409(6) -0.06197(6) 0.16242(3) 0.0430(3) Uani 1 1 d . . .
C53 C -0.2871(2) -0.1373(2) 0.16683(15) 0.0601(14) Uani 1 1 d . . .
H107 H -0.3126 -0.1441 0.1449 0.090 Uiso 1 1 calc R . .
H108 H -0.3142 -0.1361 0.1885 0.090 Uiso 1 1 calc R . .
H109 H -0.2570 -0.1710 0.1694 0.090 Uiso 1 1 calc R . .
C54 C -0.2035(2) -0.0698(2) 0.11747(13) 0.0508(11) Uani 1 1 d . . .
H110 H -0.2340 -0.0803 0.0985 0.076 Uiso 1 1 calc R . .
H111 H -0.1721 -0.1025 0.1191 0.076 Uiso 1 1 calc R . .
H112 H -0.1831 -0.0308 0.1112 0.076 Uiso 1 1 calc R . .
C55 C -0.3043(2) -0.0012(3) 0.15234(15) 0.0601(13) Uani 1 1 d . . .
H113 H -0.2836 0.0384 0.1483 0.090 Uiso 1 1 calc R . .
H114 H -0.3330 0.0024 0.1731 0.090 Uiso 1 1 calc R . .
H115 H -0.3278 -0.0127 0.1303 0.090 Uiso 1 1 calc R . .
Si12 Si -0.25297(6) -0.00934(7) 0.23977(4) 0.0520(3) Uani 1 1 d . . .
C56 C -0.2763(2) 0.0711(3) 0.22810(16) 0.0623(14) Uani 1 1 d . . .
H116 H -0.3216 0.0728 0.2243 0.093 Uiso 1 1 calc R . .
H117 H -0.2550 0.0840 0.2057 0.093 Uiso 1 1 calc R . .
H118 H -0.2647 0.0987 0.2482 0.093 Uiso 1 1 calc R . .
C57 C -0.2252(3) -0.0095(3) 0.28885(13) 0.0628(14) Uani 1 1 d . . .
H119 H -0.1892 0.0180 0.2913 0.094 Uiso 1 1 calc R . .
H120 H -0.2132 -0.0514 0.2959 0.094 Uiso 1 1 calc R . .
H121 H -0.2589 0.0048 0.3049 0.094 Uiso 1 1 calc R . .
C58 C -0.3272(2) -0.0551(3) 0.24283(16) 0.0641(14) Uani 1 1 d . . .
H122 H -0.3553 -0.0359 0.2606 0.096 Uiso 1 1 calc R . .
H123 H -0.3176 -0.0972 0.2507 0.096 Uiso 1 1 calc R . .
H124 H -0.3474 -0.0562 0.2188 0.096 Uiso 1 1 calc R . .
Si13 Si -0.02506(6) 0.11499(6) 0.28393(3) 0.0442(3) Uani 1 1 d . . .
C59 C 0.0426(2) 0.0666(3) 0.27054(15) 0.0644(15) Uani 1 1 d . . .
H125 H 0.0661 0.0548 0.2925 0.097 Uiso 1 1 calc R . .
H126 H 0.0698 0.0899 0.2540 0.097 Uiso 1 1 calc R . .
H127 H 0.0277 0.0294 0.2581 0.097 Uiso 1 1 calc R . .
C60 C 0.0039(3) 0.1833(3) 0.31060(14) 0.0638(15) Uani 1 1 d . . .
H128 H -0.0318 0.2080 0.3188 0.096 Uiso 1 1 calc R . .
H129 H 0.0309 0.2085 0.2950 0.096 Uiso 1 1 calc R . .
H130 H 0.0275 0.1691 0.3319 0.096 Uiso 1 1 calc R . .
C61 C -0.0733(2) 0.0673(2) 0.31518(12) 0.0484(11) Uani 1 1 d . . .
H131 H -0.0854 0.0292 0.3027 0.073 Uiso 1 1 calc R . .
H132 H -0.1108 0.0902 0.3222 0.073 Uiso 1 1 calc R . .
H133 H -0.0492 0.0573 0.3372 0.073 Uiso 1 1 calc R . .
Si14 Si -0.13327(6) 0.19858(6) 0.24623(4) 0.0475(3) Uani 1 1 d . . .
C62 C -0.1812(2) 0.2002(2) 0.20400(13) 0.0547(12) Uani 1 1 d . . .
H134 H -0.1794 0.1598 0.1920 0.082 Uiso 1 1 calc R . .
H135 H -0.1650 0.2317 0.1873 0.082 Uiso 1 1 calc R . .
H136 H -0.2245 0.2098 0.2103 0.082 Uiso 1 1 calc R . .
C63 C -0.0988(3) 0.2769(2) 0.2531(2) 0.0755(17) Uani 1 1 d . . .
H137 H -0.0764 0.2893 0.2309 0.113 Uiso 1 1 calc R . .
H138 H -0.0698 0.2759 0.2738 0.113 Uiso 1 1 calc R . .
H139 H -0.1322 0.3065 0.2581 0.113 Uiso 1 1 calc R . .
C64 C -0.1843(2) 0.1827(3) 0.28652(13) 0.0569(13) Uani 1 1 d . . .
H140 H -0.2204 0.2103 0.2860 0.085 Uiso 1 1 calc R . .
H141 H -0.1606 0.1895 0.3091 0.085 Uiso 1 1 calc R . .
H142 H -0.1986 0.1399 0.2856 0.085 Uiso 1 1 calc R . .

loop_
_atom_site_aniso_label
_atom_site_aniso_U_11
_atom_site_aniso_U_22
_atom_site_aniso_U_33
_atom_site_aniso_U_23
_atom_site_aniso_U_13
_atom_site_aniso_U_12
Ge1 0.0293(2) 0.0367(2) 0.0293(2) 0.00305(17) -0.00067(16) 0.00075(17)
Ge2 0.0302(2) 0.0367(2) 0.0321(2) -0.00348(17) 0.00058(16) -0.00142(17)
C1 0.036(2) 0.051(3) 0.046(2) 0.003(2) -0.0012(19) 0.0086(19)
C2 0.040(2) 0.048(3) 0.047(2) 0.003(2) -0.0044(19) 0.007(2)
C3 0.047(2) 0.046(2) 0.038(2) -0.0061(19) -0.0081(19) -0.006(2)
C4 0.043(2) 0.052(3) 0.034(2) -0.0086(19) 0.0006(18) -0.005(2)
C5 0.0270(17) 0.0312(19) 0.0273(18) 0.0002(15) -0.0008(14) -0.0016(15)
C6 0.0238(17) 0.0319(19) 0.0329(19) -0.0017(15) -0.0007(15) -0.0001(15)
C7 0.0254(17) 0.033(2) 0.0311(19) -0.0029(15) 0.0028(14) -0.0003(15)
C8 0.0256(17) 0.0292(18) 0.0284(18) -0.0012(15) -0.0025(14) -0.0028(14)
C9 0.0227(17) 0.0292(19) 0.0324(19) 0.0005(15) -0.0015(14) 0.0015(14)
C10 0.0250(17) 0.0327(19) 0.0300(18) -0.0016(15) 0.0002(15) -0.0037(15)
C11 0.0269(18) 0.041(2) 0.0306(19) 0.0041(16) 0.0014(15) 0.0032(16)
C12 0.0279(18) 0.0323(19) 0.0305(19) 0.0039(15) 0.0003(15) 0.0008(15)
C13 0.0286(18) 0.039(2) 0.0294(19) 0.0003(16) 0.0020(15) 0.0052(16)
Si1 0.0316(5) 0.0391(6) 0.0398(6) 0.0020(5) 0.0025(5) 0.0077(5)
C14 0.041(2) 0.046(3) 0.069(3) -0.004(2) -0.005(2) 0.002(2)
C15 0.052(3) 0.047(3) 0.051(3) 0.004(2) 0.001(2) 0.017(2)
C16 0.043(2) 0.057(3) 0.044(2) 0.001(2) 0.009(2) 0.013(2)
Si2 0.0304(5) 0.0490(7) 0.0383(6) 0.0034(5) -0.0055(5) 0.0014(5)
C17 0.050(3) 0.057(3) 0.064(3) -0.011(2) -0.009(2) 0.002(2)
C18 0.037(2) 0.072(3) 0.040(2) 0.004(2) -0.0082(19) 0.008(2)
C19 0.038(2) 0.071(3) 0.054(3) 0.017(2) -0.011(2) -0.014(2)
Si3 0.0452(7) 0.0507(7) 0.0312(6) -0.0001(5) 0.0027(5) 0.0138(6)
C20 0.075(4) 0.051(3) 0.055(3) -0.015(2) -0.017(3) 0.019(3)
C21 0.044(3) 0.070(3) 0.050(3) 0.022(2) 0.016(2) 0.015(2)
C22 0.081(4) 0.091(4) 0.037(3) -0.001(3) 0.009(3) 0.038(3)
Si4 0.0461(7) 0.0366(6) 0.0445(7) 0.0049(5) 0.0028(5) -0.0063(5)
C23 0.053(3) 0.051(3) 0.069(3) 0.004(2) -0.015(2) -0.013(2)
C24 0.068(3) 0.057(3) 0.061(3) 0.019(3) 0.009(3) -0.010(3)
C25 0.061(3) 0.035(2) 0.074(3) -0.005(2) -0.001(3) 0.002(2)
Si5 0.0360(6) 0.0517(7) 0.0367(6) -0.0003(5) -0.0047(5) 0.0026(5)
C26 0.049(3) 0.062(3) 0.065(3) -0.007(3) -0.016(2) 0.000(2)
C27 0.052(3) 0.067(3) 0.043(3) 0.010(2) -0.006(2) 0.011(2)
C28 0.034(2) 0.065(3) 0.050(3) 0.012(2) -0.006(2) 0.005(2)
Si6 0.0263(5) 0.0508(7) 0.0341(6) 0.0031(5) 0.0015(4) 0.0021(5)
C29 0.031(2) 0.069(3) 0.040(2) 0.007(2) 0.0020(18) -0.005(2)
C30 0.037(2) 0.051(3) 0.041(2) 0.001(2) -0.0003(18) -0.0100(19)
C31 0.034(2) 0.068(3) 0.043(2) 0.002(2) -0.0051(19) 0.011(2)
Si7 0.0379(6) 0.0387(6) 0.0372(6) -0.0030(5) 0.0024(5) 0.0048(5)
C32 0.051(3) 0.057(3) 0.038(2) -0.011(2) 0.001(2) 0.005(2)
C33 0.046(3) 0.044(3) 0.081(4) -0.012(2) 0.003(2) -0.004(2)
C34 0.088(4) 0.040(3) 0.050(3) 0.000(2) 0.006(3) 0.009(3)
C35 0.0298(18) 0.032(2) 0.0305(19) 0.0017(15) -0.0013(15) -0.0006(15)
C36 0.034(2) 0.035(2) 0.0294(19) 0.0017(16) -0.0030(16) 0.0022(16)
C37 0.038(2) 0.035(2) 0.035(2) 0.0001(17) -0.0062(17) -0.0044(17)
C38 0.035(2) 0.039(2) 0.034(2) 0.0066(17) -0.0022(17) -0.0072(17)
C39 0.037(2) 0.044(2) 0.032(2) 0.0007(17) 0.0018(17) -0.0011(18)
C40 0.0318(19) 0.036(2) 0.0313(19) 0.0002(16) 0.0010(16) 0.0023(16)
C41 0.036(2) 0.035(2) 0.034(2) -0.0042(16) -0.0002(16) -0.0012(17)
C42 0.041(2) 0.047(2) 0.038(2) 0.0066(19) -0.0048(18) -0.0128(19)
C43 0.042(2) 0.040(2) 0.034(2) -0.0048(17) 0.0069(18) -0.0018(18)
Si8 0.0503(7) 0.0385(7) 0.0541(8) -0.0068(6) -0.0016(6) 0.0075(5)
C44 0.068(3) 0.047(3) 0.077(4) 0.004(3) -0.013(3) 0.011(3)
C45 0.075(4) 0.045(3) 0.080(4) -0.014(3) 0.010(3) 0.002(3)
C46 0.050(3) 0.052(3) 0.102(5) -0.006(3) 0.013(3) 0.013(2)
Si9 0.0373(6) 0.0570(7) 0.0318(6) -0.0026(5) 0.0007(5) -0.0013(5)
C47 0.059(3) 0.082(4) 0.047(3) -0.023(3) -0.001(2) -0.002(3)
C48 0.054(3) 0.078(4) 0.043(3) 0.010(2) 0.008(2) 0.001(3)
C49 0.045(2) 0.061(3) 0.041(2) 0.009(2) -0.004(2) 0.002(2)
Si10 0.0493(7) 0.0479(7) 0.0592(8) 0.0121(6) -0.0120(6) -0.0051(6)
C50 0.064(3) 0.065(4) 0.119(5) 0.057(4) -0.052(4) -0.030(3)
C51 0.055(3) 0.059(3) 0.061(3) 0.014(2) -0.016(2) -0.004(2)
C52 0.067(3) 0.061(3) 0.070(3) 0.022(3) -0.017(3) -0.018(3)
Si11 0.0385(6) 0.0469(7) 0.0436(7) 0.0082(5) -0.0064(5) -0.0052(5)
C53 0.054(3) 0.065(3) 0.061(3) 0.011(3) -0.017(2) -0.027(3)
C54 0.048(3) 0.059(3) 0.045(3) -0.008(2) -0.005(2) -0.009(2)
C55 0.048(3) 0.074(4) 0.058(3) 0.010(3) -0.006(2) 0.005(3)
Si12 0.0423(7) 0.0635(9) 0.0502(7) 0.0052(6) 0.0031(6) -0.0061(6)
C56 0.043(3) 0.073(4) 0.071(3) -0.004(3) -0.002(2) 0.004(3)
C57 0.058(3) 0.083(4) 0.047(3) 0.005(3) 0.006(2) -0.008(3)
C58 0.044(3) 0.082(4) 0.067(3) 0.004(3) 0.008(2) -0.011(3)
Si13 0.0459(7) 0.0524(7) 0.0341(6) -0.0057(5) -0.0006(5) -0.0032(6)
C59 0.048(3) 0.092(4) 0.053(3) 0.005(3) -0.007(2) 0.013(3)
C60 0.082(4) 0.068(3) 0.042(3) -0.003(2) -0.002(3) -0.021(3)
C61 0.056(3) 0.046(3) 0.043(2) 0.002(2) 0.000(2) 0.000(2)
Si14 0.0496(7) 0.0453(7) 0.0475(7) -0.0006(6) 0.0098(6) 0.0084(6)
C62 0.055(3) 0.064(3) 0.045(3) 0.012(2) 0.009(2) 0.019(2)
C63 0.071(4) 0.045(3) 0.111(5) -0.009(3) 0.002(4) 0.009(3)
C64 0.056(3) 0.071(3) 0.044(3) 0.000(2) 0.010(2) 0.019(3)

_geom_special_details            
; 
 All esds (except the esd in the dihedral angle between two l.s. planes) 
 are estimated using the full covariance matrix.  The cell esds are taken 
 into account individually in the estimation of esds in distances, angles 
 and torsion angles; correlations between esds in cell parameters are only 
 used when they are defined by crystal symmetry.  An approximate (isotropic) 
 treatment of cell esds is used for estimating esds involving l.s. planes. 
;

loop_
_geom_bond_atom_site_label_1
_geom_bond_atom_site_label_2
_geom_bond_distance
_geom_bond_site_symmetry_2
_geom_bond_publ_flag
Ge1 C1 1.973(4) . ?
Ge1 C5 1.978(4) . ?
Ge1 C3 1.997(4) . ?
Ge1 Ge2 2.5664(6) . ?
Ge2 C35 1.988(4) . ?
Ge2 C4 1.989(4) . ?
Ge2 C2 2.000(4) . ?
C1 C2 1.583(6) . ?
C1 H1 0.9900 . ?
C1 H2 0.9900 . ?
C2 H3 0.9900 . ?
C2 H4 0.9900 . ?
C3 C4 1.568(6) . ?
C3 H5 0.9900 . ?
C3 H6 0.9900 . ?
C4 H7 0.9900 . ?
C4 H8 0.9900 . ?
C5 C10 1.412(5) . ?
C5 C6 1.417(5) . ?
C6 C7 1.401(5) . ?
C6 C11 1.518(5) . ?
C7 C8 1.404(5) . ?
C7 H9 0.9500 . ?
C8 C9 1.402(5) . ?
C8 C12 1.546(5) . ?
C9 C10 1.396(5) . ?
C9 H10 0.9500 . ?
C10 C13 1.519(5) . ?
C11 Si2 1.891(4) . ?
C11 Si1 1.896(4) . ?
C11 H11 1.0000 . ?
C12 Si3 1.921(4) . ?
C12 Si4 1.927(4) . ?
C12 Si5 1.930(4) . ?
C13 Si7 1.901(4) . ?
C13 Si6 1.905(4) . ?
C13 H12 1.0000 . ?
Si1 C14 1.855(5) . ?
Si1 C16 1.870(4) . ?
Si1 C15 1.879(4) . ?
C14 H13 0.9800 . ?
C14 H14 0.9800 . ?
C14 H15 0.9800 . ?
C15 H16 0.9800 . ?
C15 H17 0.9800 . ?
C15 H18 0.9800 . ?
C16 H19 0.9800 . ?
C16 H20 0.9800 . ?
C16 H21 0.9800 . ?
Si2 C19 1.861(5) . ?
Si2 C17 1.863(5) . ?
Si2 C18 1.873(4) . ?
C17 H22 0.9800 . ?
C17 H23 0.9800 . ?
C17 H24 0.9800 . ?
C18 H25 0.9800 . ?
C18 H26 0.9800 . ?
C18 H27 0.9800 . ?
C19 H28 0.9800 . ?
C19 H29 0.9800 . ?
C19 H30 0.9800 . ?
Si3 C21 1.874(5) . ?
Si3 C22 1.880(5) . ?
Si3 C20 1.881(5) . ?
C20 H31 0.9800 . ?
C20 H32 0.9800 . ?
C20 H33 0.9800 . ?
C21 H34 0.9800 . ?
C21 H35 0.9800 . ?
C21 H36 0.9800 . ?
C22 H37 0.9800 . ?
C22 H38 0.9800 . ?
C22 H39 0.9800 . ?
Si4 C25 1.867(5) . ?
Si4 C23 1.871(5) . ?
Si4 C24 1.871(5) . ?
C23 H40 0.9800 . ?
C23 H41 0.9800 . ?
C23 H42 0.9800 . ?
C24 H43 0.9800 . ?
C24 H44 0.9800 . ?
C24 H45 0.9800 . ?
C25 H46 0.9800 . ?
C25 H47 0.9800 . ?
C25 H48 0.9800 . ?
Si5 C26 1.865(5) . ?
Si5 C28 1.877(5) . ?
Si5 C27 1.893(5) . ?
C26 H49 0.9800 . ?
C26 H50 0.9800 . ?
C26 H51 0.9800 . ?
C27 H52 0.9800 . ?
C27 H53 0.9800 . ?
C27 H54 0.9800 . ?
C28 H55 0.9800 . ?
C28 H56 0.9800 . ?
C28 H57 0.9800 . ?
Si6 C30 1.860(5) . ?
Si6 C31 1.869(5) . ?
Si6 C29 1.871(4) . ?
C29 H58 0.9800 . ?
C29 H59 0.9800 . ?
C29 H60 0.9800 . ?
C30 H61 0.9800 . ?
C30 H62 0.9800 . ?
C30 H63 0.9800 . ?
C31 H64 0.9800 . ?
C31 H65 0.9800 . ?
C31 H66 0.9800 . ?
Si7 C33 1.858(5) . ?
Si7 C34 1.871(5) . ?
Si7 C32 1.877(4) . ?
C32 H67 0.9800 . ?
C32 H68 0.9800 . ?
C32 H69 0.9800 . ?
C33 H70 0.9800 . ?
C33 H71 0.9800 . ?
C33 H72 0.9800 . ?
C34 H73 0.9800 . ?
C34 H74 0.9800 . ?
C34 H75 0.9800 . ?
C35 C40 1.411(5) . ?
C35 C36 1.420(5) . ?
C36 C37 1.395(6) . ?
C36 C41 1.519(5) . ?
C37 C38 1.401(6) . ?
C37 H76 0.9500 . ?
C38 C39 1.404(6) . ?
C38 C42 1.553(5) . ?
C39 C40 1.383(6) . ?
C39 H77 0.9500 . ?
C40 C43 1.520(5) . ?
C41 Si8 1.898(4) . ?
C41 Si9 1.910(4) . ?
C41 H78 1.0000 . ?
C42 Si10 1.894(5) . ?
C42 Si11 1.918(4) . ?
C42 Si12 1.969(5) . ?
C43 Si13 1.887(4) . ?
C43 Si14 1.916(4) . ?
C43 H79 1.0000 . ?
Si8 C44 1.863(6) . ?
Si8 C46 1.867(5) . ?
Si8 C45 1.869(5) . ?
C44 H80 0.9800 . ?
C44 H81 0.9800 . ?
C44 H82 0.9800 . ?
C45 H83 0.9800 . ?
C45 H84 0.9800 . ?
C45 H85 0.9800 . ?
C46 H86 0.9800 . ?
C46 H87 0.9800 . ?
C46 H88 0.9800 . ?
Si9 C49 1.859(5) . ?
Si9 C48 1.864(5) . ?
Si9 C47 1.871(5) . ?
C47 H89 0.9800 . ?
C47 H90 0.9800 . ?
C47 H91 0.9800 . ?
C48 H92 0.9800 . ?
C48 H93 0.9800 . ?
C48 H94 0.9800 . ?
C49 H95 0.9800 . ?
C49 H96 0.9800 . ?
C49 H97 0.9800 . ?
Si10 C50 1.738(8) . ?
Si10 C51 1.866(5) . ?
Si10 C52 1.877(5) . ?
C50 H98 0.9800 . ?
C50 H99 0.9800 . ?
C50 H100 0.9800 . ?
C51 H101 0.9800 . ?
C51 H102 0.9800 . ?
C51 H103 0.9800 . ?
C52 H104 0.9800 . ?
C52 H105 0.9800 . ?
C52 H106 0.9800 . ?
Si11 C54 1.866(5) . ?
Si11 C55 1.884(5) . ?
Si11 C53 1.887(5) . ?
C53 H107 0.9800 . ?
C53 H108 0.9800 . ?
C53 H109 0.9800 . ?
C54 H110 0.9800 . ?
C54 H111 0.9800 . ?
C54 H112 0.9800 . ?
C55 H113 0.9800 . ?
C55 H114 0.9800 . ?
C55 H115 0.9800 . ?
Si12 C56 1.868(6) . ?
Si12 C58 1.880(5) . ?
Si12 C57 1.888(5) . ?
C56 H116 0.9800 . ?
C56 H117 0.9800 . ?
C56 H118 0.9800 . ?
C57 H119 0.9800 . ?
C57 H120 0.9800 . ?
C57 H121 0.9800 . ?
C58 H122 0.9800 . ?
C58 H123 0.9800 . ?
C58 H124 0.9800 . ?
Si13 C61 1.857(5) . ?
Si13 C59 1.858(5) . ?
Si13 C60 1.881(5) . ?
C59 H125 0.9800 . ?
C59 H126 0.9800 . ?
C59 H127 0.9800 . ?
C60 H128 0.9800 . ?
C60 H129 0.9800 . ?
C60 H130 0.9800 . ?
C61 H131 0.9800 . ?
C61 H132 0.9800 . ?
C61 H133 0.9800 . ?
Si14 C62 1.853(5) . ?
Si14 C64 1.866(5) . ?
Si14 C63 1.872(6) . ?
C62 H134 0.9800 . ?
C62 H135 0.9800 . ?
C62 H136 0.9800 . ?
C63 H137 0.9800 . ?
C63 H138 0.9800 . ?
C63 H139 0.9800 . ?
C64 H140 0.9800 . ?
C64 H141 0.9800 . ?
C64 H142 0.9800 . ?

loop_
_geom_angle_atom_site_label_1
_geom_angle_atom_site_label_2
_geom_angle_atom_site_label_3
_geom_angle
_geom_angle_site_symmetry_1
_geom_angle_site_symmetry_3
_geom_angle_publ_flag
C1 Ge1 C5 123.70(17) . . ?
C1 Ge1 C3 100.67(19) . . ?
C5 Ge1 C3 118.03(17) . . ?
C1 Ge1 Ge2 76.50(13) . . ?
C5 Ge1 Ge2 149.84(10) . . ?
C3 Ge1 Ge2 73.72(13) . . ?
C35 Ge2 C4 123.94(17) . . ?
C35 Ge2 C2 115.24(18) . . ?
C4 Ge2 C2 101.13(19) . . ?
C35 Ge2 Ge1 152.89(11) . . ?
C4 Ge2 Ge1 75.71(13) . . ?
C2 Ge2 Ge1 73.54(13) . . ?
C2 C1 Ge1 101.8(3) . . ?
C2 C1 H1 111.4 . . ?
Ge1 C1 H1 111.4 . . ?
C2 C1 H2 111.4 . . ?
Ge1 C1 H2 111.4 . . ?
H1 C1 H2 109.3 . . ?
C1 C2 Ge2 104.7(3) . . ?
C1 C2 H3 110.8 . . ?
Ge2 C2 H3 110.8 . . ?
C1 C2 H4 110.8 . . ?
Ge2 C2 H4 110.8 . . ?
H3 C2 H4 108.9 . . ?
C4 C3 Ge1 104.6(3) . . ?
C4 C3 H5 110.8 . . ?
Ge1 C3 H5 110.8 . . ?
C4 C3 H6 110.8 . . ?
Ge1 C3 H6 110.8 . . ?
H5 C3 H6 108.9 . . ?
C3 C4 Ge2 101.9(3) . . ?
C3 C4 H7 111.4 . . ?
Ge2 C4 H7 111.4 . . ?
C3 C4 H8 111.4 . . ?
Ge2 C4 H8 111.4 . . ?
H7 C4 H8 109.2 . . ?
C10 C5 C6 118.5(3) . . ?
C10 C5 Ge1 119.1(3) . . ?
C6 C5 Ge1 122.3(3) . . ?
C7 C6 C5 118.8(3) . . ?
C7 C6 C11 119.4(3) . . ?
C5 C6 C11 121.8(3) . . ?
C6 C7 C8 123.8(3) . . ?
C6 C7 H9 118.1 . . ?
C8 C7 H9 118.1 . . ?
C9 C8 C7 115.2(3) . . ?
C9 C8 C12 122.3(3) . . ?
C7 C8 C12 122.5(3) . . ?
C10 C9 C8 123.3(3) . . ?
C10 C9 H10 118.3 . . ?
C8 C9 H10 118.3 . . ?
C9 C10 C5 119.7(3) . . ?
C9 C10 C13 119.1(3) . . ?
C5 C10 C13 121.2(3) . . ?
C6 C11 Si2 112.7(3) . . ?
C6 C11 Si1 117.1(3) . . ?
Si2 C11 Si1 116.75(19) . . ?
C6 C11 H11 102.4 . . ?
Si2 C11 H11 102.4 . . ?
Si1 C11 H11 102.4 . . ?
C8 C12 Si3 111.2(2) . . ?
C8 C12 Si4 105.9(2) . . ?
Si3 C12 Si4 110.67(19) . . ?
C8 C12 Si5 113.5(2) . . ?
Si3 C12 Si5 106.62(19) . . ?
Si4 C12 Si5 108.96(19) . . ?
C10 C13 Si7 112.9(3) . . ?
C10 C13 Si6 115.9(3) . . ?
Si7 C13 Si6 115.89(19) . . ?
C10 C13 H12 103.2 . . ?
Si7 C13 H12 103.2 . . ?
Si6 C13 H12 103.2 . . ?
C14 Si1 C16 110.1(2) . . ?
C14 Si1 C15 107.2(2) . . ?
C16 Si1 C15 108.2(2) . . ?
C14 Si1 C11 108.95(19) . . ?
C16 Si1 C11 112.9(2) . . ?
C15 Si1 C11 109.4(2) . . ?
Si1 C14 H13 109.5 . . ?
Si1 C14 H14 109.5 . . ?
H13 C14 H14 109.5 . . ?
Si1 C14 H15 109.5 . . ?
H13 C14 H15 109.5 . . ?
H14 C14 H15 109.5 . . ?
Si1 C15 H16 109.5 . . ?
Si1 C15 H17 109.5 . . ?
H16 C15 H17 109.5 . . ?
Si1 C15 H18 109.5 . . ?
H16 C15 H18 109.5 . . ?
H17 C15 H18 109.5 . . ?
Si1 C16 H19 109.5 . . ?
Si1 C16 H20 109.5 . . ?
H19 C16 H20 109.5 . . ?
Si1 C16 H21 109.5 . . ?
H19 C16 H21 109.5 . . ?
H20 C16 H21 109.5 . . ?
C19 Si2 C17 109.4(3) . . ?
C19 Si2 C18 106.4(2) . . ?
C17 Si2 C18 108.5(2) . . ?
C19 Si2 C11 114.6(2) . . ?
C17 Si2 C11 108.0(2) . . ?
C18 Si2 C11 109.8(2) . . ?
Si2 C17 H22 109.5 . . ?
Si2 C17 H23 109.5 . . ?
H22 C17 H23 109.5 . . ?
Si2 C17 H24 109.5 . . ?
H22 C17 H24 109.5 . . ?
H23 C17 H24 109.5 . . ?
Si2 C18 H25 109.5 . . ?
Si2 C18 H26 109.5 . . ?
H25 C18 H26 109.5 . . ?
Si2 C18 H27 109.5 . . ?
H25 C18 H27 109.5 . . ?
H26 C18 H27 109.5 . . ?
Si2 C19 H28 109.5 . . ?
Si2 C19 H29 109.5 . . ?
H28 C19 H29 109.5 . . ?
Si2 C19 H30 109.5 . . ?
H28 C19 H30 109.5 . . ?
H29 C19 H30 109.5 . . ?
C21 Si3 C22 102.2(2) . . ?
C21 Si3 C20 108.3(2) . . ?
C22 Si3 C20 105.2(3) . . ?
C21 Si3 C12 114.3(2) . . ?
C22 Si3 C12 115.9(2) . . ?
C20 Si3 C12 110.2(2) . . ?
Si3 C20 H31 109.5 . . ?
Si3 C20 H32 109.5 . . ?
H31 C20 H32 109.5 . . ?
Si3 C20 H33 109.5 . . ?
H31 C20 H33 109.5 . . ?
H32 C20 H33 109.5 . . ?
Si3 C21 H34 109.5 . . ?
Si3 C21 H35 109.5 . . ?
H34 C21 H35 109.5 . . ?
Si3 C21 H36 109.5 . . ?
H34 C21 H36 109.5 . . ?
H35 C21 H36 109.5 . . ?
Si3 C22 H37 109.5 . . ?
Si3 C22 H38 109.5 . . ?
H37 C22 H38 109.5 . . ?
Si3 C22 H39 109.5 . . ?
H37 C22 H39 109.5 . . ?
H38 C22 H39 109.5 . . ?
C25 Si4 C23 106.7(3) . . ?
C25 Si4 C24 106.1(3) . . ?
C23 Si4 C24 106.2(3) . . ?
C25 Si4 C12 112.6(2) . . ?
C23 Si4 C12 110.7(2) . . ?
C24 Si4 C12 114.0(2) . . ?
Si4 C23 H40 109.5 . . ?
Si4 C23 H41 109.5 . . ?
H40 C23 H41 109.5 . . ?
Si4 C23 H42 109.5 . . ?
H40 C23 H42 109.5 . . ?
H41 C23 H42 109.5 . . ?
Si4 C24 H43 109.5 . . ?
Si4 C24 H44 109.5 . . ?
H43 C24 H44 109.5 . . ?
Si4 C24 H45 109.5 . . ?
H43 C24 H45 109.5 . . ?
H44 C24 H45 109.5 . . ?
Si4 C25 H46 109.5 . . ?
Si4 C25 H47 109.5 . . ?
H46 C25 H47 109.5 . . ?
Si4 C25 H48 109.5 . . ?
H46 C25 H48 109.5 . . ?
H47 C25 H48 109.5 . . ?
C26 Si5 C28 103.5(2) . . ?
C26 Si5 C27 109.1(2) . . ?
C28 Si5 C27 100.6(2) . . ?
C26 Si5 C12 110.8(2) . . ?
C28 Si5 C12 119.90(19) . . ?
C27 Si5 C12 112.0(2) . . ?
Si5 C26 H49 109.5 . . ?
Si5 C26 H50 109.5 . . ?
H49 C26 H50 109.5 . . ?
Si5 C26 H51 109.5 . . ?
H49 C26 H51 109.5 . . ?
H50 C26 H51 109.5 . . ?
Si5 C27 H52 109.5 . . ?
Si5 C27 H53 109.5 . . ?
H52 C27 H53 109.5 . . ?
Si5 C27 H54 109.5 . . ?
H52 C27 H54 109.5 . . ?
H53 C27 H54 109.5 . . ?
Si5 C28 H55 109.5 . . ?
Si5 C28 H56 109.5 . . ?
H55 C28 H56 109.5 . . ?
Si5 C28 H57 109.5 . . ?
H55 C28 H57 109.5 . . ?
H56 C28 H57 109.5 . . ?
C30 Si6 C31 109.4(2) . . ?
C30 Si6 C29 110.3(2) . . ?
C31 Si6 C29 106.1(2) . . ?
C30 Si6 C13 109.90(18) . . ?
C31 Si6 C13 114.8(2) . . ?
C29 Si6 C13 106.21(18) . . ?
Si6 C29 H58 109.5 . . ?
Si6 C29 H59 109.5 . . ?
H58 C29 H59 109.5 . . ?
Si6 C29 H60 109.5 . . ?
H58 C29 H60 109.5 . . ?
H59 C29 H60 109.5 . . ?
Si6 C30 H61 109.5 . . ?
Si6 C30 H62 109.5 . . ?
H61 C30 H62 109.5 . . ?
Si6 C30 H63 109.5 . . ?
H61 C30 H63 109.5 . . ?
H62 C30 H63 109.5 . . ?
Si6 C31 H64 109.5 . . ?
Si6 C31 H65 109.5 . . ?
H64 C31 H65 109.5 . . ?
Si6 C31 H66 109.5 . . ?
H64 C31 H66 109.5 . . ?
H65 C31 H66 109.5 . . ?
C33 Si7 C34 107.2(3) . . ?
C33 Si7 C32 111.4(2) . . ?
C34 Si7 C32 106.6(2) . . ?
C33 Si7 C13 109.4(2) . . ?
C34 Si7 C13 115.2(2) . . ?
C32 Si7 C13 107.1(2) . . ?
Si7 C32 H67 109.5 . . ?
Si7 C32 H68 109.5 . . ?
H67 C32 H68 109.5 . . ?
Si7 C32 H69 109.5 . . ?
H67 C32 H69 109.5 . . ?
H68 C32 H69 109.5 . . ?
Si7 C33 H70 109.5 . . ?
Si7 C33 H71 109.5 . . ?
H70 C33 H71 109.5 . . ?
Si7 C33 H72 109.5 . . ?
H70 C33 H72 109.5 . . ?
H71 C33 H72 109.5 . . ?
Si7 C34 H73 109.5 . . ?
Si7 C34 H74 109.5 . . ?
H73 C34 H74 109.5 . . ?
Si7 C34 H75 109.5 . . ?
H73 C34 H75 109.5 . . ?
H74 C34 H75 109.5 . . ?
C40 C35 C36 117.9(3) . . ?
C40 C35 Ge2 122.6(3) . . ?
C36 C35 Ge2 119.4(3) . . ?
C37 C36 C35 119.4(4) . . ?
C37 C36 C41 118.9(4) . . ?
C35 C36 C41 121.7(3) . . ?
C36 C37 C38 123.7(4) . . ?
C36 C37 H76 118.1 . . ?
C38 C37 H76 118.1 . . ?
C37 C38 C39 115.1(4) . . ?
C37 C38 C42 122.8(4) . . ?
C39 C38 C42 122.0(4) . . ?
C40 C39 C38 123.6(4) . . ?
C40 C39 H77 118.2 . . ?
C38 C39 H77 118.2 . . ?
C39 C40 C35 120.2(4) . . ?
C39 C40 C43 117.8(3) . . ?
C35 C40 C43 122.0(3) . . ?
C36 C41 Si8 113.7(3) . . ?
C36 C41 Si9 113.1(3) . . ?
Si8 C41 Si9 117.6(2) . . ?
C36 C41 H78 103.4 . . ?
Si8 C41 H78 103.4 . . ?
Si9 C41 H78 103.4 . . ?
C38 C42 Si10 105.2(3) . . ?
C38 C42 Si11 114.3(3) . . ?
Si10 C42 Si11 111.5(2) . . ?
C38 C42 Si12 112.6(3) . . ?
Si10 C42 Si12 109.7(2) . . ?
Si11 C42 Si12 103.5(2) . . ?
C40 C43 Si13 112.4(3) . . ?
C40 C43 Si14 115.5(3) . . ?
Si13 C43 Si14 117.6(2) . . ?
C40 C43 H79 102.9 . . ?
Si13 C43 H79 102.9 . . ?
Si14 C43 H79 102.9 . . ?
C44 Si8 C46 110.9(3) . . ?
C44 Si8 C45 106.1(3) . . ?
C46 Si8 C45 107.5(3) . . ?
C44 Si8 C41 109.3(2) . . ?
C46 Si8 C41 107.8(2) . . ?
C45 Si8 C41 115.4(2) . . ?
Si8 C44 H80 109.5 . . ?
Si8 C44 H81 109.5 . . ?
H80 C44 H81 109.5 . . ?
Si8 C44 H82 109.5 . . ?
H80 C44 H82 109.5 . . ?
H81 C44 H82 109.5 . . ?
Si8 C45 H83 109.5 . . ?
Si8 C45 H84 109.5 . . ?
H83 C45 H84 109.5 . . ?
Si8 C45 H85 109.5 . . ?
H83 C45 H85 109.5 . . ?
H84 C45 H85 109.5 . . ?
Si8 C46 H86 109.5 . . ?
Si8 C46 H87 109.5 . . ?
H86 C46 H87 109.5 . . ?
Si8 C46 H88 109.5 . . ?
H86 C46 H88 109.5 . . ?
H87 C46 H88 109.5 . . ?
C49 Si9 C48 109.3(2) . . ?
C49 Si9 C47 109.0(2) . . ?
C48 Si9 C47 105.5(2) . . ?
C49 Si9 C41 108.75(19) . . ?
C48 Si9 C41 107.5(2) . . ?
C47 Si9 C41 116.6(2) . . ?
Si9 C47 H89 109.5 . . ?
Si9 C47 H90 109.5 . . ?
H89 C47 H90 109.5 . . ?
Si9 C47 H91 109.5 . . ?
H89 C47 H91 109.5 . . ?
H90 C47 H91 109.5 . . ?
Si9 C48 H92 109.5 . . ?
Si9 C48 H93 109.5 . . ?
H92 C48 H93 109.5 . . ?
Si9 C48 H94 109.5 . . ?
H92 C48 H94 109.5 . . ?
H93 C48 H94 109.5 . . ?
Si9 C49 H95 109.5 . . ?
Si9 C49 H96 109.5 . . ?
H95 C49 H96 109.5 . . ?
Si9 C49 H97 109.5 . . ?
H95 C49 H97 109.5 . . ?
H96 C49 H97 109.5 . . ?
C50 Si10 C51 106.3(3) . . ?
C50 Si10 C52 105.6(3) . . ?
C51 Si10 C52 106.5(2) . . ?
C50 Si10 C42 112.1(2) . . ?
C51 Si10 C42 110.1(2) . . ?
C52 Si10 C42 115.7(2) . . ?
Si10 C50 H98 109.5 . . ?
Si10 C50 H99 109.5 . . ?
H98 C50 H99 109.5 . . ?
Si10 C50 H100 109.5 . . ?
H98 C50 H100 109.5 . . ?
H99 C50 H100 109.5 . . ?
Si10 C51 H101 109.5 . . ?
Si10 C51 H102 109.5 . . ?
H101 C51 H102 109.5 . . ?
Si10 C51 H103 109.5 . . ?
H101 C51 H103 109.5 . . ?
H102 C51 H103 109.5 . . ?
Si10 C52 H104 109.5 . . ?
Si10 C52 H105 109.5 . . ?
H104 C52 H105 109.5 . . ?
Si10 C52 H106 109.5 . . ?
H104 C52 H106 109.5 . . ?
H105 C52 H106 109.5 . . ?
C54 Si11 C55 102.2(2) . . ?
C54 Si11 C53 102.9(2) . . ?
C55 Si11 C53 106.9(2) . . ?
C54 Si11 C42 117.0(2) . . ?
C55 Si11 C42 113.4(2) . . ?
C53 Si11 C42 113.2(2) . . ?
Si11 C53 H107 109.5 . . ?
Si11 C53 H108 109.5 . . ?
H107 C53 H108 109.5 . . ?
Si11 C53 H109 109.5 . . ?
H107 C53 H109 109.5 . . ?
H108 C53 H109 109.5 . . ?
Si11 C54 H110 109.5 . . ?
Si11 C54 H111 109.5 . . ?
H110 C54 H111 109.5 . . ?
Si11 C54 H112 109.5 . . ?
H110 C54 H112 109.5 . . ?
H111 C54 H112 109.5 . . ?
Si11 C55 H113 109.5 . . ?
Si11 C55 H114 109.5 . . ?
H113 C55 H114 109.5 . . ?
Si11 C55 H115 109.5 . . ?
H113 C55 H115 109.5 . . ?
H114 C55 H115 109.5 . . ?
C56 Si12 C58 106.4(3) . . ?
C56 Si12 C57 107.6(3) . . ?
C58 Si12 C57 102.1(3) . . ?
C56 Si12 C42 112.0(2) . . ?
C58 Si12 C42 113.0(2) . . ?
C57 Si12 C42 114.9(2) . . ?
Si12 C56 H116 109.5 . . ?
Si12 C56 H117 109.5 . . ?
H116 C56 H117 109.5 . . ?
Si12 C56 H118 109.5 . . ?
H116 C56 H118 109.5 . . ?
H117 C56 H118 109.5 . . ?
Si12 C57 H119 109.5 . . ?
Si12 C57 H120 109.5 . . ?
H119 C57 H120 109.5 . . ?
Si12 C57 H121 109.5 . . ?
H119 C57 H121 109.5 . . ?
H120 C57 H121 109.5 . . ?
Si12 C58 H122 109.5 . . ?
Si12 C58 H123 109.5 . . ?
H122 C58 H123 109.5 . . ?
Si12 C58 H124 109.5 . . ?
H122 C58 H124 109.5 . . ?
H123 C58 H124 109.5 . . ?
C61 Si13 C59 106.3(3) . . ?
C61 Si13 C60 107.8(2) . . ?
C59 Si13 C60 109.0(3) . . ?
C61 Si13 C43 115.8(2) . . ?
C59 Si13 C43 108.3(2) . . ?
C60 Si13 C43 109.4(2) . . ?
Si13 C59 H125 109.5 . . ?
Si13 C59 H126 109.5 . . ?
H125 C59 H126 109.5 . . ?
Si13 C59 H127 109.5 . . ?
H125 C59 H127 109.5 . . ?
H126 C59 H127 109.5 . . ?
Si13 C60 H128 109.5 . . ?
Si13 C60 H129 109.5 . . ?
H128 C60 H129 109.5 . . ?
Si13 C60 H130 109.5 . . ?
H128 C60 H130 109.5 . . ?
H129 C60 H130 109.5 . . ?
Si13 C61 H131 109.5 . . ?
Si13 C61 H132 109.5 . . ?
H131 C61 H132 109.5 . . ?
Si13 C61 H133 109.5 . . ?
H131 C61 H133 109.5 . . ?
H132 C61 H133 109.5 . . ?
C62 Si14 C64 109.6(2) . . ?
C62 Si14 C63 108.2(3) . . ?
C64 Si14 C63 107.1(3) . . ?
C62 Si14 C43 110.5(2) . . ?
C64 Si14 C43 114.2(2) . . ?
C63 Si14 C43 106.9(2) . . ?
Si14 C62 H134 109.5 . . ?
Si14 C62 H135 109.5 . . ?
H134 C62 H135 109.5 . . ?
Si14 C62 H136 109.5 . . ?
H134 C62 H136 109.5 . . ?
H135 C62 H136 109.5 . . ?
Si14 C63 H137 109.5 . . ?
Si14 C63 H138 109.5 . . ?
H137 C63 H138 109.5 . . ?
Si14 C63 H139 109.5 . . ?
H137 C63 H139 109.5 . . ?
H138 C63 H139 109.5 . . ?
Si14 C64 H140 109.5 . . ?
Si14 C64 H141 109.5 . . ?
H140 C64 H141 109.5 . . ?
Si14 C64 H142 109.5 . . ?
H140 C64 H142 109.5 . . ?
H141 C64 H142 109.5 . . ?

loop_
_geom_torsion_atom_site_label_1
_geom_torsion_atom_site_label_2
_geom_torsion_atom_site_label_3
_geom_torsion_atom_site_label_4
_geom_torsion
_geom_torsion_site_symmetry_1
_geom_torsion_site_symmetry_2
_geom_torsion_site_symmetry_3
_geom_torsion_site_symmetry_4
_geom_torsion_publ_flag
C1 Ge1 Ge2 C35 -102.4(3) . . . . ?
C5 Ge1 Ge2 C35 33.9(3) . . . . ?
C3 Ge1 Ge2 C35 152.0(3) . . . . ?
C1 Ge1 Ge2 C4 117.5(2) . . . . ?
C5 Ge1 Ge2 C4 -106.2(3) . . . . ?
C3 Ge1 Ge2 C4 11.9(2) . . . . ?
C1 Ge1 Ge2 C2 11.1(2) . . . . ?
C5 Ge1 Ge2 C2 147.3(3) . . . . ?
C3 Ge1 Ge2 C2 -94.5(2) . . . . ?
C5 Ge1 C1 C2 -169.1(2) . . . . ?
C3 Ge1 C1 C2 56.5(3) . . . . ?
Ge2 Ge1 C1 C2 -13.7(2) . . . . ?
Ge1 C1 C2 Ge2 17.8(3) . . . . ?
C35 Ge2 C2 C1 138.6(3) . . . . ?
C4 Ge2 C2 C1 -85.2(3) . . . . ?
Ge1 Ge2 C2 C1 -13.9(3) . . . . ?
C1 Ge1 C3 C4 -87.6(3) . . . . ?
C5 Ge1 C3 C4 134.7(3) . . . . ?
Ge2 Ge1 C3 C4 -15.2(3) . . . . ?
Ge1 C3 C4 Ge2 19.4(3) . . . . ?
C35 Ge2 C4 C3 -174.3(2) . . . . ?
C2 Ge2 C4 C3 54.7(3) . . . . ?
Ge1 Ge2 C4 C3 -15.0(2) . . . . ?
C1 Ge1 C5 C10 167.7(3) . . . . ?
C3 Ge1 C5 C10 -64.9(3) . . . . ?
Ge2 Ge1 C5 C10 41.6(4) . . . . ?
C1 Ge1 C5 C6 -10.2(4) . . . . ?
C3 Ge1 C5 C6 117.1(3) . . . . ?
Ge2 Ge1 C5 C6 -136.3(2) . . . . ?
C10 C5 C6 C7 -8.1(5) . . . . ?
Ge1 C5 C6 C7 169.8(3) . . . . ?
C10 C5 C6 C11 169.6(3) . . . . ?
Ge1 C5 C6 C11 -12.4(5) . . . . ?
C5 C6 C7 C8 2.1(6) . . . . ?
C11 C6 C7 C8 -175.7(3) . . . . ?
C6 C7 C8 C9 4.6(5) . . . . ?
C6 C7 C8 C12 -177.2(3) . . . . ?
C7 C8 C9 C10 -5.4(5) . . . . ?
C12 C8 C9 C10 176.4(3) . . . . ?
C8 C9 C10 C5 -0.5(5) . . . . ?
C8 C9 C10 C13 178.4(3) . . . . ?
C6 C5 C10 C9 7.4(5) . . . . ?
Ge1 C5 C10 C9 -170.6(3) . . . . ?
C6 C5 C10 C13 -171.4(3) . . . . ?
Ge1 C5 C10 C13 10.6(5) . . . . ?
C7 C6 C11 Si2 75.7(4) . . . . ?
C5 C6 C11 Si2 -102.0(4) . . . . ?
C7 C6 C11 Si1 -63.8(4) . . . . ?
C5 C6 C11 Si1 118.4(3) . . . . ?
C9 C8 C12 Si3 -158.9(3) . . . . ?
C7 C8 C12 Si3 23.0(4) . . . . ?
C9 C8 C12 Si4 80.8(4) . . . . ?
C7 C8 C12 Si4 -97.3(3) . . . . ?
C9 C8 C12 Si5 -38.7(4) . . . . ?
C7 C8 C12 Si5 143.2(3) . . . . ?
C9 C10 C13 Si7 -69.8(4) . . . . ?
C5 C10 C13 Si7 109.1(3) . . . . ?
C9 C10 C13 Si6 67.3(4) . . . . ?
C5 C10 C13 Si6 -113.8(3) . . . . ?
C6 C11 Si1 C14 -35.6(4) . . . . ?
Si2 C11 Si1 C14 -173.6(2) . . . . ?
C6 C11 Si1 C16 87.0(3) . . . . ?
Si2 C11 Si1 C16 -50.9(3) . . . . ?
C6 C11 Si1 C15 -152.4(3) . . . . ?
Si2 C11 Si1 C15 69.6(3) . . . . ?
C6 C11 Si2 C19 -67.7(3) . . . . ?
Si1 C11 Si2 C19 72.1(3) . . . . ?
C6 C11 Si2 C17 54.6(3) . . . . ?
Si1 C11 Si2 C17 -165.7(2) . . . . ?
C6 C11 Si2 C18 172.6(3) . . . . ?
Si1 C11 Si2 C18 -47.6(3) . . . . ?
C8 C12 Si3 C21 -76.1(3) . . . . ?
Si4 C12 Si3 C21 41.3(3) . . . . ?
Si5 C12 Si3 C21 159.7(2) . . . . ?
C8 C12 Si3 C22 165.5(3) . . . . ?
Si4 C12 Si3 C22 -77.1(3) . . . . ?
Si5 C12 Si3 C22 41.2(3) . . . . ?
C8 C12 Si3 C20 46.2(3) . . . . ?
Si4 C12 Si3 C20 163.6(2) . . . . ?
Si5 C12 Si3 C20 -78.0(2) . . . . ?
C8 C12 Si4 C25 -79.6(3) . . . . ?
Si3 C12 Si4 C25 159.8(2) . . . . ?
Si5 C12 Si4 C25 42.8(3) . . . . ?
C8 C12 Si4 C23 39.7(3) . . . . ?
Si3 C12 Si4 C23 -80.9(3) . . . . ?
Si5 C12 Si4 C23 162.2(2) . . . . ?
C8 C12 Si4 C24 159.5(3) . . . . ?
Si3 C12 Si4 C24 38.8(3) . . . . ?
Si5 C12 Si4 C24 -78.1(3) . . . . ?
C8 C12 Si5 C26 -72.0(3) . . . . ?
Si3 C12 Si5 C26 50.8(3) . . . . ?
Si4 C12 Si5 C26 170.3(2) . . . . ?
C8 C12 Si5 C28 48.4(3) . . . . ?
Si3 C12 Si5 C28 171.2(2) . . . . ?
Si4 C12 Si5 C28 -69.3(3) . . . . ?
C8 C12 Si5 C27 165.9(3) . . . . ?
Si3 C12 Si5 C27 -71.3(3) . . . . ?
Si4 C12 Si5 C27 48.2(3) . . . . ?
C10 C13 Si6 C30 12.4(4) . . . . ?
Si7 C13 Si6 C30 148.2(2) . . . . ?
C10 C13 Si6 C31 -111.4(3) . . . . ?
Si7 C13 Si6 C31 24.4(3) . . . . ?
C10 C13 Si6 C29 131.7(3) . . . . ?
Si7 C13 Si6 C29 -92.5(3) . . . . ?
C10 C13 Si7 C33 -39.4(3) . . . . ?
Si6 C13 Si7 C33 -176.5(2) . . . . ?
C10 C13 Si7 C34 81.5(3) . . . . ?
Si6 C13 Si7 C34 -55.6(3) . . . . ?
C10 C13 Si7 C32 -160.2(3) . . . . ?
Si6 C13 Si7 C32 62.7(3) . . . . ?
C4 Ge2 C35 C40 -10.4(4) . . . . ?
C2 Ge2 C35 C40 114.7(3) . . . . ?
Ge1 Ge2 C35 C40 -141.8(2) . . . . ?
C4 Ge2 C35 C36 172.8(3) . . . . ?
C2 Ge2 C35 C36 -62.1(3) . . . . ?
Ge1 Ge2 C35 C36 41.4(5) . . . . ?
C40 C35 C36 C37 1.4(5) . . . . ?
Ge2 C35 C36 C37 178.4(3) . . . . ?
C40 C35 C36 C41 -178.7(3) . . . . ?
Ge2 C35 C36 C41 -1.7(5) . . . . ?
C35 C36 C37 C38 0.5(6) . . . . ?
C41 C36 C37 C38 -179.4(4) . . . . ?
C36 C37 C38 C39 -2.3(6) . . . . ?
C36 C37 C38 C42 -178.1(4) . . . . ?
C37 C38 C39 C40 2.2(6) . . . . ?
C42 C38 C39 C40 178.2(4) . . . . ?
C38 C39 C40 C35 -0.4(6) . . . . ?
C38 C39 C40 C43 -179.2(4) . . . . ?
C36 C35 C40 C39 -1.5(6) . . . . ?
Ge2 C35 C40 C39 -178.3(3) . . . . ?
C36 C35 C40 C43 177.3(4) . . . . ?
Ge2 C35 C40 C43 0.4(5) . . . . ?
C37 C36 C41 Si8 -66.6(4) . . . . ?
C35 C36 C41 Si8 113.5(4) . . . . ?
C37 C36 C41 Si9 70.9(4) . . . . ?
C35 C36 C41 Si9 -109.0(4) . . . . ?
C37 C38 C42 Si10 72.7(4) . . . . ?
C39 C38 C42 Si10 -102.9(4) . . . . ?
C37 C38 C42 Si11 -50.0(5) . . . . ?
C39 C38 C42 Si11 134.4(4) . . . . ?
C37 C38 C42 Si12 -167.8(3) . . . . ?
C39 C38 C42 Si12 16.6(5) . . . . ?
C39 C40 C43 Si13 79.3(4) . . . . ?
C35 C40 C43 Si13 -99.4(4) . . . . ?
C39 C40 C43 Si14 -59.4(4) . . . . ?
C35 C40 C43 Si14 121.9(4) . . . . ?
C36 C41 Si8 C44 -27.1(4) . . . . ?
Si9 C41 Si8 C44 -162.6(3) . . . . ?
C36 C41 Si8 C46 -147.7(3) . . . . ?
Si9 C41 Si8 C46 76.8(3) . . . . ?
C36 C41 Si8 C45 92.3(3) . . . . ?
Si9 C41 Si8 C45 -43.2(3) . . . . ?
C36 C41 Si9 C49 20.9(4) . . . . ?
Si8 C41 Si9 C49 156.6(2) . . . . ?
C36 C41 Si9 C48 139.2(3) . . . . ?
Si8 C41 Si9 C48 -85.1(3) . . . . ?
C36 C41 Si9 C47 -102.7(3) . . . . ?
Si8 C41 Si9 C47 33.0(3) . . . . ?
C38 C42 Si10 C50 -78.0(3) . . . . ?
Si11 C42 Si10 C50 46.4(3) . . . . ?
Si12 C42 Si10 C50 160.5(2) . . . . ?
C38 C42 Si10 C51 40.1(4) . . . . ?
Si11 C42 Si10 C51 164.6(2) . . . . ?
Si12 C42 Si10 C51 -81.3(3) . . . . ?
C38 C42 Si10 C52 160.8(3) . . . . ?
Si11 C42 Si10 C52 -74.7(3) . . . . ?
Si12 C42 Si10 C52 39.4(3) . . . . ?
C38 C42 Si11 C54 36.8(4) . . . . ?
Si10 C42 Si11 C54 -82.4(3) . . . . ?
Si12 C42 Si11 C54 159.7(2) . . . . ?
C38 C42 Si11 C55 -81.9(4) . . . . ?
Si10 C42 Si11 C55 158.9(2) . . . . ?
Si12 C42 Si11 C55 41.0(3) . . . . ?
C38 C42 Si11 C53 156.2(3) . . . . ?
Si10 C42 Si11 C53 37.0(3) . . . . ?
Si12 C42 Si11 C53 -80.9(3) . . . . ?
C38 C42 Si12 C56 48.4(4) . . . . ?
Si10 C42 Si12 C56 165.3(2) . . . . ?
Si11 C42 Si12 C56 -75.6(3) . . . . ?
C38 C42 Si12 C58 168.6(3) . . . . ?
Si10 C42 Si12 C58 -74.5(3) . . . . ?
Si11 C42 Si12 C58 44.6(3) . . . . ?
C38 C42 Si12 C57 -74.8(4) . . . . ?
Si10 C42 Si12 C57 42.1(3) . . . . ?
Si11 C42 Si12 C57 161.2(2) . . . . ?
C40 C43 Si13 C61 -72.6(3) . . . . ?
Si14 C43 Si13 C61 65.2(3) . . . . ?
C40 C43 Si13 C59 46.7(4) . . . . ?
Si14 C43 Si13 C59 -175.5(3) . . . . ?
C40 C43 Si13 C60 165.4(3) . . . . ?
Si14 C43 Si13 C60 -56.8(3) . . . . ?
C40 C43 Si14 C62 -25.3(4) . . . . ?
Si13 C43 Si14 C62 -161.8(3) . . . . ?
C40 C43 Si14 C64 98.8(4) . . . . ?
Si13 C43 Si14 C64 -37.7(3) . . . . ?
C40 C43 Si14 C63 -142.9(4) . . . . ?
Si13 C43 Si14 C63 80.6(3) . . . . ?

_diffrn_measured_fraction_theta_max 0.998
_diffrn_reflns_theta_full        26.00
_diffrn_measured_fraction_theta_full 0.998
_refine_diff_density_max         1.884
_refine_diff_density_min         -0.812
_refine_diff_density_rms         0.086
